# Supplementary material for: Mixed Model Association Mapping for Fusarium Head Blight Resistance in Tunisian-Derived Durum Wheat Populations
Source: G3 (Bethesda). 2011 Aug 1;1(3):209–18. doi: 10.1534/g3.111.000489 (PMC3276138; doi:10.1534/g3.111.000489)
Supplement: Supporting Information [file supp_1.3.209_FileS2.xlsx]

## Sheet: 340lines with 537 DArT
		MarkerName	rPt_0238	rPt_0699	rPt_3887	rPt_5396	rPt_5412	rPt_5537	rPt_6189	rPt_7889	rPt_7906	rPt_8252	rPt_9324	tPt_0228	tPt_0517	tPt_0602	tPt_1041	tPt_1093	tPt_1143	tPt_1366	tPt_1772	tPt_2163	tPt_2451	tPt_3136	tPt_3506	tPt_3714	tPt_3786	tPt_4184	tPt_4602	tPt_5080	tPt_5249	tPt_5389	tPt_5519	tPt_5631	tPt_6107	tPt_6487	tPt_6495	tPt_6661	tPt_7492	tPt_7724	tPt_8831	tPt_9048	tPt_9273	wPt_0011	wPt_0036	wPt_0049	wPt_0052	wPt_0054	wPt_0100
Pedigree information	Plant's ID	FHB Score
TUN34/LEBSOCK//LEBSOCK	4675_T34XLE	0.202088	1	1	0	1	0	0	0	0	1	0	0	1	-	0	1	0	0	0	0	0	0	0	0	0	1	0	0	1	1	0	0	0	1	-	0	0	-	1	0	1	0	1	0	1	1	1	0
TUN34/LEBSOCK//LEBSOCK	4676_T34XLE	0.322536	1	1	0	1	1	1	0	0	1	0	-	1	-	0	1	0	1	1	0	0	0	0	1	0	0	1	0	0	0	0	0	1	1	-	1	1	0	0	0	1	0	0	0	1	1	0	0
TUN34/LEBSOCK//LEBSOCK	4677_T34XLE	0.291249	1	1	0	1	1	0	0	0	1	0	0	1	-	0	1	0	-	0	0	0	0	0	0	0	1	0	0	0	0	0	0	0	1	0	0	0	0	0	0	1	0	1	0	1	1	1	0
TUN34/LEBSOCK//LEBSOCK	4678_T34XLE	0.289707	1	1	1	-	1	1	0	0	-	0	0	1	-	-	1	0	0	0	0	0	0	0	0	0	1	0	0	1	1	0	0	0	1	0	0	0	0	-	0	1	0	1	0	1	1	1	0
TUN34/LEBSOCK//LEBSOCK	4680_T34XLE	0.271335	1	1	1	-	1	1	1	0	1	0	1	1	-	-	1	0	1	1	0	0	0	0	0	-	0	-	0	1	1	0	1	-	-	0	-	1	0	1	0	-	0	1	0	1	1	1	-
TUN34/LEBSOCK//LEBSOCK	4681_T34XLE	0.347008	1	1	0	0	0	-	0	0	1	0	-	1	-	0	1	0	1	1	0	0	0	0	-	-	1	1	0	1	1	0	0	0	1	0	1	0	0	1	0	1	0	1	0	1	1	0	0
TUN34/LEBSOCK//LEBSOCK	4682_T34XLE	0.115916	1	1	1	0	1	0	0	0	1	0	-	0	-	0	1	0	1	1	0	0	0	0	0	-	1	0	0	0	0	0	1	1	1	0	0	1	0	0	-	1	0	-	0	1	1	1	0
TUN34/LEBSOCK//LEBSOCK	4683_T34XLE	0.606086	1	1	-	0	1	1	0	0	1	0	0	0	-	-	1	0	1	1	1	0	0	0	-	0	1	-	1	1	1	0	0	1	1	1	-	1	0	1	1	1	0	0	0	1	1	0	-
TUN34/LEBSOCK//LEBSOCK	4684_T34XLE	0.265396	1	1	0	-	1	-	1	0	1	0	1	0	-	0	-	0	1	0	0	0	0	0	0	0	0	0	0	1	1	-	0	1	0	0	0	1	0	0	0	0	0	-	0	1	1	1	0
TUN34/LEBSOCK//LEBSOCK	4685_T34XLE	0.248686	1	1	0	0	0	0	0	0	1	0	0	1	-	0	0	0	-	1	0	0	0	0	0	0	1	1	0	-	1	0	0	0	1	0	1	0	0	1	0	1	0	-	0	1	1	1	0
TUN34/LEBSOCK//LEBSOCK	4686_T34XLE	0.447488	0	1	0	1	1	0	1	0	0	0	1	-	-	0	0	0	1	1	0	0	0	0	0	0	0	0	0	1	1	-	0	1	0	0	0	1	0	-	0	0	0	0	0	1	1	0	0
TUN34/LEBSOCK//LEBSOCK	4687_T34XLE	0.299105	1	1	0	1	1	-	0	0	1	-	-	1	-	0	1	0	1	1	0	0	0	0	0	-	1	1	0	1	1	0	0	0	1	0	1	0	0	1	0	1	0	1	1	1	0	0	0
TUN34/LEBSOCK//LEBSOCK	4688_T34XLE	0.337124	1	1	0	0	0	0	0	0	1	0	0	1	-	0	1	0	1	1	0	0	0	0	0	0	1	1	0	0	0	0	0	0	1	0	1	0	0	1	0	1	0	1	0	1	0	1	0
TUN34/LEBSOCK//LEBSOCK	4689_T34XLE	0.332664	1	1	0	-	1	0	0	0	0	0	0	-	-	0	-	0	0	0	0	0	0	0	0	0	1	0	0	1	1	0	0	0	1	-	0	0	-	1	0	1	0	1	0	1	1	1	0
TUN34/LEBSOCK//LEBSOCK	4690_T34XLE	0.26968	0	1	0	-	0	0	1	0	0	0	1	0	-	0	1	0	1	1	0	0	0	0	0	0	1	1	0	1	1	-	1	0	0	0	1	0	0	0	0	0	0	1	0	1	1	0	0
TUN34/LEBSOCK//LEBSOCK	4691_T34XLE	0.473728	1	1	0	1	0	0	0	0	1	0	0	1	-	0	1	0	0	1	0	0	0	0	0	0	1	0	0	0	0	0	0	0	1	-	0	0	0	0	0	1	0	1	0	1	1	1	0
TUN34/LEBSOCK//LEBSOCK	4692_T34XLE	0.57005	1	1	0	-	1	0	1	0	1	0	1	1	-	0	1	0	1	1	0	0	0	0	0	0	-	1	0	0	0	0	0	0	0	0	1	0	0	1	0	0	0	1	0	1	1	0	0
TUN34/LEBSOCK//LEBSOCK	4693_T34XLE	0.498983	1	1	0	0	1	1	0	0	0	0	0	1	0	0	0	0	1	1	0	0	0	0	0	-	0	1	0	0	0	0	0	0	1	0	1	1	1	-	0	0	0	1	0	1	1	1	0
TUN34/LEBSOCK//LEBSOCK	4694_T34XLE	0.192187	1	1	0	-	1	-	0	0	1	1	0	1	0	0	0	0	-	1	0	0	0	0	0	0	1	1	0	0	0	0	0	1	1	0	1	0	0	1	0	1	0	0	1	1	1	1	0
TUN34/LEBSOCK//LEBSOCK	4695_T34XLE	0.340575	1	1	0	1	1	0	0	0	1	0	0	1	0	0	0	0	0	0	0	0	0	0	1	0	1	1	0	0	0	0	0	0	1	0	1	0	0	1	0	1	0	1	0	1	0	1	0
TUN34/LEBSOCK//LEBSOCK	4698_T34XLE	0.165557	1	1	1	0	1	1	1	0	0	0	1	1	1	-	1	0	-	1	0	0	0	0	0	-	0	0	0	-	1	-	1	1	0	0	0	1	0	-	-	-	0	0	0	1	1	1	0
TUN34/LEBSOCK//LEBSOCK	4699_T34XLE	0.24359	1	1	0	1	1	1	1	0	1	0	1	1	0	0	1	0	1	1	0	0	0	0	0	0	-	1	0	1	1	0	0	1	0	0	1	1	1	1	0	0	0	0	0	1	-	1	0
TUN34/LEBSOCK//LEBSOCK	4700_T34XLE	0.37807	1	1	0	0	-	0	1	-	1	0	1	0	-	1	1	0	0	1	0	0	1	0	0	1	0	1	1	1	-	0	0	1	1	1	1	1	0	-	0	1	0	1	1	1	1	1	0
TUN34/LEBSOCK//LEBSOCK	4709_T34XLE	0.414782	-	1	0	1	-	1	1	0	1	0	1	1	0	0	0	0	1	1	0	0	0	0	-	0	1	1	0	0	0	0	0	0	0	0	1	0	0	-	0	0	0	1	0	1	0	1	0
TUN34/LEBSOCK//LEBSOCK	4710_T34XLE	0.382411	0	1	-	-	0	1	0	0	1	0	0	1	0	0	1	0	1	1	0	0	0	0	0	-	1	0	0	0	1	0	0	0	1	-	0	0	0	1	0	1	0	1	0	1	0	0	0
TUN34/LEBSOCK//LEBSOCK	4711_T34XLE	0.223499	0	1	1	0	-	1	0	0	1	0	0	1	-	0	1	0	1	1	0	0	0	0	0	0	1	1	0	0	0	0	0	0	1	0	1	0	0	1	0	1	0	1	0	1	0	1	0
TUN34/LEBSOCK//LEBSOCK	4712_T34XLE	0.275639	1	1	0	0	1	1	0	0	1	0	0	1	0	0	-	0	1	1	0	0	0	0	0	0	1	1	0	0	0	0	0	0	1	0	1	0	0	1	0	1	0	1	0	1	0	1	0
TUN34/LEBSOCK//LEBSOCK	4713_T34XLE	0.403005	1	1	0	-	1	0	-	0	1	1	-	1	1	0	0	0	-	-	0	0	0	0	1	1	1	1	0	1	1	0	1	0	0	1	1	0	0	-	0	1	0	1	0	1	-	-	-
TUN34/LEBSOCK//LEBSOCK	4714_T34XLE	0.452045	1	1	0	1	1	0	0	0	0	0	0	0	0	-	1	0	0	1	0	0	0	0	0	0	1	1	0	0	1	0	1	1	1	0	1	0	0	0	0	1	0	-	0	1	1	1	0
TUN34/LEBSOCK//LEBSOCK	4715_T34XLE	0.298815	0	1	1	0	1	0	0	0	1	0	0	1	0	0	-	0	1	1	0	0	0	0	0	0	1	0	0	0	0	0	0	0	1	0	0	0	0	1	0	1	0	1	0	1	1	0	0
TUN34/LEBSOCK//LEBSOCK	4716_T34XLE	0.284867	1	1	0	0	0	0	0	0	0	0	0	-	0	0	1	0	0	1	0	0	0	0	0	0	1	0	0	1	0	0	0	0	1	0	0	0	0	0	0	1	0	1	0	1	1	1	0
TUN34/LEBSOCK//LEBSOCK	4717_T34XLE	0.488929	1	1	-	-	1	0	0	0	1	0	0	1	1	0	0	0	0	1	0	0	0	0	0	0	1	1	0	0	0	0	0	0	1	0	1	0	0	1	0	1	0	1	0	1	1	1	0
TUN34/LEBSOCK//LEBSOCK	4718_T34XLE	0.510739	0	1	0	1	1	1	0	0	1	0	0	0	1	0	0	0	0	1	0	0	0	0	0	0	1	1	0	1	1	0	0	0	1	0	1	0	0	1	0	1	0	1	0	1	1	1	0
TUN34/LEBSOCK//LEBSOCK	4719_T34XLE	0.268668	1	1	-	1	0	0	0	0	0	1	0	1	0	0	-	0	0	1	0	0	0	0	0	0	1	0	0	0	0	0	0	0	1	0	0	0	1	0	0	1	0	1	1	1	1	1	0
TUN34/LEBSOCK//LEBSOCK	4720_T34XLE	0.393684	0	1	0	1	1	1	1	0	1	0	1	1	0	0	0	0	1	1	0	0	0	0	0	0	1	1	0	0	0	0	0	0	0	0	1	0	1	1	0	0	0	1	0	1	0	1	0
TUN34/LEBSOCK//LEBSOCK	4721_T34XLE	0.299793	1	1	0	1	1	0	0	0	1	-	0	1	0	0	-	0	0	0	0	0	0	0	0	0	1	1	0	1	1	0	0	0	1	0	1	0	0	1	0	1	0	1	1	1	1	1	0
TUN34/LEBSOCK//LEBSOCK	4722_T34XLE	0.331076	1	1	0	1	0	0	0	0	0	0	0	1	0	0	1	0	1	1	0	0	0	0	0	0	1	1	0	0	1	0	0	0	1	0	1	0	0	0	0	1	0	1	0	1	1	1	0
TUN34/LEBSOCK//LEBSOCK	4723_T34XLE	0.394035	0	1	0	1	1	0	0	0	1	0	0	1	0	0	0	0	1	1	0	0	0	0	0	0	0	0	0	0	0	0	0	1	1	0	0	1	0	0	0	1	0	-	0	1	1	0	0
TUN34/LEBSOCK//LEBSOCK	4724_T34XLE	0.394275	1	1	0	0	0	0	0	0	1	0	0	0	0	1	0	0	0	1	1	0	0	0	0	0	0	1	0	1	1	0	1	0	1	0	1	1	0	1	-	1	0	1	1	1	1	1	0
TUN34/LEBSOCK//LEBSOCK	4725_T34XLE	0.14561	1	1	-	1	1	0	0	0	1	-	0	1	0	0	1	0	1	1	0	-	0	0	0	0	1	1	0	-	0	0	0	0	1	-	1	0	1	-	0	1	-	1	1	1	-	-	0
TUN34/LEBSOCK//LEBSOCK	4726_T34XLE	0.209469	-	1	1	0	-	0	0	0	1	0	0	1	1	0	1	0	1	1	0	0	0	0	0	0	1	0	0	1	-	0	0	0	1	0	0	0	-	1	0	1	0	1	0	1	1	0	0
TUN34/LEBSOCK//LEBSOCK	4728_T34XLE	0.172457	0	1	0	1	1	1	0	0	1	0	0	1	0	0	1	0	0	1	0	0	0	0	0	0	1	1	0	0	0	0	0	1	1	0	1	0	0	1	0	1	0	0	0	1	0	1	0
TUN34/LEBSOCK//LEBSOCK	4729_T34XLE	0.297601	1	1	0	1	0	0	0	0	0	0	0	1	0	0	1	0	0	0	0	0	0	0	0	0	1	1	0	-	1	0	0	0	1	0	1	0	0	1	0	1	0	-	0	1	1	1	0
TUN34/LEBSOCK//LEBSOCK	4730_T34XLE	0.348518	1	1	0	1	1	0	0	0	1	0	0	-	0	0	1	0	0	0	0	0	0	0	0	0	1	0	0	1	1	0	0	0	1	0	0	0	0	1	0	1	0	1	0	1	1	1	0
TUN34/LEBSOCK//LEBSOCK	4733_T34XLE	0.301444	1	1	0	1	1	1	0	0	1	-	0	1	0	0	0	0	1	1	0	0	0	0	0	0	1	1	0	0	0	0	0	0	1	0	1	0	0	1	0	1	0	1	1	1	1	1	0
TUN34/LEBSOCK//LEBSOCK	4734_T34XLE	0.337889	1	1	1	-	1	-	0	0	0	0	0	1	0	1	-	0	1	1	0	0	0	0	0	0	1	1	0	1	1	0	0	0	1	0	1	0	0	-	0	1	0	1	0	1	1	1	0
TUN34/LEBSOCK//LEBSOCK	4735_T34XLE	0.319891	1	1	1	-	1	1	0	0	1	0	0	1	1	0	1	0	1	1	0	0	0	0	0	0	1	1	0	0	0	-	1	0	1	-	1	0	0	1	0	1	0	1	0	1	1	1	0
TUN34/LEBSOCK//LEBSOCK	4736_T34XLE	0.27068	1	1	1	0	1	1	0	0	1	0	0	1	-	0	-	0	1	1	0	0	0	0	-	0	1	1	0	1	1	0	1	1	1	0	1	0	1	-	0	1	0	0	0	1	0	0	0
TUN34/LEBSOCK//LEBSOCK	4737_T34XLE	0.329183	1	1	0	1	1	0	1	0	1	0	1	1	0	0	0	0	1	1	0	0	0	0	1	0	-	1	0	0	0	0	0	0	1	0	1	-	1	1	0	1	0	1	0	1	0	1	0
TUN34/LEBSOCK//LEBSOCK	4738_T34XLE	0.286005	1	1	1	0	1	0	1	0	1	0	1	1	1	0	1	0	1	1	0	0	0	0	-	0	0	1	0	0	0	0	0	0	0	0	1	1	0	0	0	0	0	1	0	1	0	0	0
TUN34/LEBSOCK//LEBSOCK	4739_T34XLE	0.457685	1	1	0	1	1	0	0	0	-	0	0	0	0	0	0	0	1	1	0	0	0	0	0	0	1	0	0	1	1	-	0	0	1	0	0	0	0	1	0	1	0	1	0	1	1	0	0
TUN34/LEBSOCK//LEBSOCK	4740_T34XLE	0.342555	1	1	0	1	0	0	0	0	1	0	0	1	1	0	0	0	1	1	0	0	0	0	0	0	1	1	0	0	0	0	0	0	1	0	1	0	0	1	0	1	0	1	0	1	1	1	0
TUN34/LEBSOCK//LEBSOCK	4741_T34XLE	0.441109	1	1	0	0	1	-	0	0	1	-	0	1	0	0	0	0	0	1	0	0	0	0	0	0	1	1	0	0	0	0	0	0	1	-	1	0	0	0	-	1	0	-	1	1	1	-	0
TUN34/LEBSOCK//LEBSOCK	4742_T34XLE	0.402398	-	1	1	-	1	0	0	0	1	0	0	1	0	1	-	0	1	1	0	0	1	0	0	0	1	1	0	-	-	0	0	-	1	-	1	0	0	-	0	1	0	1	-	1	1	-	1
TUN34/LEBSOCK//LEBSOCK	4743_T34XLE	0.402328	-	1	0	-	-	0	0	0	1	0	0	1	1	-	1	0	1	1	0	0	0	0	0	0	1	1	0	1	1	0	0	0	1	0	1	0	0	1	0	1	0	1	0	1	1	0	0
TUN34/LEBSOCK//LEBSOCK	4744_T34XLE	0.301153	1	1	0	1	1	1	0	0	1	-	0	-	0	0	0	0	0	0	0	0	0	0	1	0	1	0	0	1	0	0	0	0	1	-	0	0	0	1	0	1	0	1	1	1	0	1	0
TUN34/LEBSOCK//LEBSOCK	4745_T34XLE	0.238851	1	1	0	-	0	0	0	0	0	0	0	-	0	0	1	0	0	0	0	0	0	0	0	0	1	0	0	0	0	0	0	0	1	-	0	0	1	0	0	1	0	1	0	1	1	1	0
TUN34/LEBSOCK//LEBSOCK	4746_T34XLE	0.166618	1	1	0	1	1	0	0	0	1	0	0	1	0	0	1	0	0	0	0	0	0	0	0	0	1	0	0	1	1	-	0	0	1	0	0	0	0	1	0	1	0	-	0	1	1	1	0
TUN34/LEBSOCK//LEBSOCK	4747_T34XLE	0.225942	1	1	0	1	0	0	0	0	0	0	0	1	0	0	1	0	0	1	0	0	0	0	0	-	1	1	0	-	0	0	0	0	1	0	1	0	0	0	0	1	0	1	0	1	1	1	0
TUN34/LEBSOCK//LEBSOCK	4748_T34XLE	0.294572	-	1	0	1	0	0	0	0	0	0	-	1	0	0	1	0	1	1	0	0	0	0	0	0	1	1	0	0	0	0	0	0	1	-	1	0	0	1	-	1	0	1	0	1	-	1	0
TUN34/LEBSOCK//LEBSOCK	4750_T34XLE	0.309006	-	1	0	0	1	0	0	0	0	-	0	1	1	0	0	0	0	0	0	0	0	0	-	0	1	1	0	1	1	1	0	0	1	-	1	0	0	1	0	1	0	1	1	1	1	1	0
TUN34/LEBSOCK//LEBSOCK	4752_T34XLE	0.283745	1	1	0	1	0	0	0	0	1	0	0	1	0	0	1	0	0	1	0	0	0	0	0	0	1	0	0	0	0	0	0	0	1	0	0	0	0	1	0	1	0	-	1	1	1	1	0
TUN34/LEBSOCK//LEBSOCK	4753_T34XLE	0.327976	1	1	-	-	0	0	0	0	1	0	0	1	0	0	1	0	0	1	0	0	0	0	0	0	1	1	-	0	0	0	0	0	1	0	-	0	1	-	0	1	0	1	0	1	1	1	0
TUN34/LEBSOCK//LEBSOCK	4754_T34XLE	0.508135	-	-	-	1	0	-	0	0	1	-	0	1	0	0	1	-	1	1	0	-	0	0	0	0	1	1	0	1	1	0	0	0	1	0	1	0	1	1	0	1	-	1	1	1	1	1	-
TUN34/LEBSOCK//LEBSOCK	4755_T34XLE	0.142211	1	1	0	0	0	-	0	0	1	0	0	1	1	0	0	0	0	1	0	0	0	0	0	0	1	1	0	0	0	0	0	0	1	0	1	0	0	1	0	1	0	1	0	1	1	1	0
TUN34/LEBSOCK//LEBSOCK	4756_T34XLE	0.255971	1	1	0	1	0	0	0	0	1	0	0	1	0	0	1	0	0	0	0	0	0	0	0	0	1	0	0	1	1	0	0	0	1	0	0	0	1	1	0	1	0	1	0	1	1	1	0
TUN34/LEBSOCK//LEBSOCK	4757_T34XLE	0.397433	1	1	0	-	1	-	0	0	0	0	0	1	0	0	0	0	1	1	0	0	0	0	0	0	0	1	0	0	0	0	0	-	1	0	1	1	-	1	0	0	0	1	0	1	1	1	0
TUN34/LEBSOCK//LEBSOCK	4758_T34XLE	0.413018	1	1	0	1	0	-	0	0	1	0	0	1	0	0	1	0	-	0	0	0	0	0	0	0	1	1	0	0	0	0	0	0	1	-	1	0	1	1	0	1	0	1	0	1	1	1	0
TUN34/LEBSOCK//LEBSOCK	4759_T34XLE	0.381041	1	1	0	1	1	1	0	0	1	1	0	1	0	0	1	0	0	1	0	0	0	0	0	0	1	1	0	0	0	0	0	1	1	0	1	0	0	-	0	1	0	0	1	1	0	1	0
TUN34/LEBSOCK//LEBSOCK	4760_T34XLE	0.303087	1	1	1	1	-	-	0	0	1	0	0	0	0	0	1	0	1	0	0	0	0	0	0	0	0	0	0	0	0	0	-	1	1	0	0	1	0	0	0	1	0	-	0	1	1	0	0
TUN34/LEBSOCK//LEBSOCK	4761_T34XLE	0.33902	1	1	0	1	1	0	0	0	1	0	0	1	0	0	1	0	0	0	0	0	0	0	-	0	1	1	0	0	0	0	0	0	1	0	1	0	0	1	0	1	0	1	0	1	0	1	0
TUN34/LEBSOCK//LEBSOCK	4762_T34XLE	0.40871	1	1	0	-	-	-	0	0	0	-	0	1	0	0	1	0	0	1	0	0	0	0	0	0	1	1	0	1	1	0	0	0	1	0	1	0	0	1	0	1	0	1	1	1	1	1	0
TUN34/LEBSOCK//LEBSOCK	4763_T34XLE	0.150549	1	1	1	1	0	-	0	0	0	0	0	0	0	-	1	0	1	1	0	0	0	0	0	0	1	1	0	1	1	0	0	0	1	0	1	0	0	1	0	1	0	1	0	1	1	1	0
TUN34/LEBSOCK//LEBSOCK	4764_T34XLE	0.353385	1	1	1	1	0	1	1	0	1	0	1	1	1	0	-	0	1	0	0	0	0	0	0	0	1	1	0	1	1	0	1	1	0	0	1	0	-	0	0	0	0	0	0	1	1	1	0
TUN34/LEBSOCK//LEBSOCK	4765_T34XLE	0.324052	1	1	0	1	0	0	0	0	1	0	0	1	0	-	1	0	0	0	0	0	0	0	0	0	1	0	0	1	1	0	0	0	1	0	0	0	0	0	0	1	0	1	0	1	1	1	0
TUN34/LEBSOCK//LEBSOCK	4766_T34XLE	0.229052	1	1	0	-	0	0	0	0	1	0	0	1	1	1	0	0	1	1	0	0	0	0	-	0	1	1	0	0	0	0	0	0	1	0	1	0	0	1	0	1	0	1	0	1	0	1	0
TUN34/LEBSOCK//LEBSOCK	4767_T34XLE	0.339639	1	1	0	0	1	0	0	0	1	0	0	-	1	0	0	0	0	1	0	0	0	0	0	0	1	1	0	0	0	0	0	0	1	0	1	0	0	1	0	1	0	1	0	1	1	1	0
TUN34/LEBSOCK//LEBSOCK	4769_T34XLE	0.554717	0	1	0	1	1	0	0	0	1	0	0	0	0	0	1	0	0	1	0	0	0	0	0	0	1	1	0	1	0	0	1	0	1	0	1	0	0	1	0	1	0	1	0	1	1	0	0
TUN34/LEBSOCK//LEBSOCK	4770_T34XLE	0.244875	1	1	0	1	1	-	0	0	0	-	0	0	0	0	1	0	0	1	0	0	0	0	0	0	1	1	0	1	1	0	1	1	1	0	1	0	0	0	0	1	0	0	1	1	1	1	0
TUN34/LEBSOCK//LEBSOCK	4771_T34XLE	0.272017	0	1	0	1	0	1	1	0	1	0	1	0	0	0	1	0	1	1	0	0	0	0	0	0	1	1	0	0	0	1	0	1	0	0	1	0	-	1	0	0	0	0	0	1	1	0	0
TUN34/LEBSOCK//LEBSOCK	4772_T34XLE	0.378153	1	1	1	1	1	1	1	0	1	0	1	1	0	0	1	0	1	0	0	0	0	0	-	0	1	0	0	0	0	0	0	0	0	0	0	0	0	1	0	0	0	1	0	1	1	1	0
TUN34/LEBSOCK//LEBSOCK	4773_T34XLE	0.3078	1	1	0	-	1	0	-	0	1	0	0	1	1	-	1	0	1	1	0	0	0	0	0	0	-	1	0	0	0	0	0	0	1	0	1	0	0	1	0	1	0	1	0	1	1	1	0
TUN34/LEBSOCK//LEBSOCK	4774_T34XLE	0.24445	1	1	1	1	1	0	0	0	1	0	0	0	0	1	1	0	1	0	0	0	0	0	0	0	1	1	0	1	1	0	0	0	1	0	1	0	0	1	0	1	0	1	0	1	1	1	0
TUN34/LEBSOCK//LEBSOCK	4775_T34XLE	0.404035	1	1	1	1	1	0	0	0	1	0	0	0	0	0	1	0	1	0	0	0	0	0	1	0	0	0	0	1	1	0	1	0	1	0	0	1	0	1	0	1	0	1	0	1	-	0	0
TUN34/LEBSOCK//LEBSOCK	4777_T34XLE	0.423888	-	1	0	0	0	0	1	0	0	0	1	0	0	0	1	0	1	1	0	0	0	0	0	0	1	1	0	1	1	1	0	0	0	0	1	0	0	0	0	0	0	1	0	1	1	0	0
TUN34/LEBSOCK//LEBSOCK	4778_T34XLE	0.295334	1	1	0	0	0	0	0	0	-	-	0	0	0	0	1	0	1	1	0	0	0	0	0	0	1	1	0	0	0	-	1	0	1	0	1	0	1	1	0	1	0	1	1	1	1	1	0
TUN34/LEBSOCK//LEBSOCK	4780_T34XLE	0.222456	1	1	1	0	-	1	0	0	1	0	-	1	1	0	1	0	1	1	0	0	0	0	-	0	1	0	0	1	1	0	1	1	1	0	0	0	1	1	0	1	0	-	0	1	0	1	0
TUN34/LEBSOCK//LEBSOCK	4781_T34XLE	0.299467	1	1	-	1	0	0	-	0	0	0	0	1	0	0	1	0	0	0	0	0	0	0	0	0	1	1	0	1	1	-	0	0	1	0	1	0	-	1	0	1	0	1	0	1	1	1	0
TUN34/LEBSOCK//LEBSOCK	4782_T34XLE	0.214036	1	1	0	1	1	-	0	0	1	0	0	1	-	1	1	0	1	1	0	0	0	0	0	0	1	1	0	0	0	0	0	0	1	0	1	0	0	1	0	1	0	1	0	1	1	1	0
TUN34/LEBSOCK//LEBSOCK	4783_T34XLE	0.375279	-	1	0	1	0	0	1	0	0	0	1	1	0	0	1	0	1	1	0	0	0	0	0	0	1	1	0	0	1	0	0	1	0	0	1	-	0	0	0	0	0	0	0	1	1	0	0
TUN34/LEBSOCK//LEBSOCK	4784_T34XLE	0.493006	1	1	1	-	0	1	0	0	1	0	0	-	0	0	1	0	1	1	0	0	0	0	-	-	1	0	0	0	0	0	0	1	1	-	0	0	-	1	0	1	-	0	0	1	1	1	0
TUN34/LEBSOCK//LEBSOCK	4785_T34XLE	0.374238	1	1	0	1	1	1	0	0	0	0	0	1	0	0	0	0	1	1	0	0	0	0	0	0	1	1	0	1	1	0	1	0	1	0	1	0	-	1	0	1	0	1	0	1	1	1	0
TUN34/LEBSOCK//LEBSOCK	4786_T34XLE	0.260826	1	1	0	1	1	0	0	0	1	0	0	1	1	0	1	0	1	1	0	0	0	0	1	0	1	1	0	1	1	0	1	0	1	0	1	0	1	1	0	1	0	1	0	1	0	1	0
TUN34/LEBSOCK//LEBSOCK	4789_T34XLE	0.251531	0	1	0	1	1	1	0	0	0	1	0	0	0	0	1	0	1	1	0	0	0	0	0	0	1	0	0	1	1	0	0	0	1	0	0	0	0	1	0	1	0	1	1	1	1	1	0
TUN34/LEBSOCK//LEBSOCK	4790_T34XLE	0.348611	1	1	-	0	1	1	0	0	-	-	0	1	1	1	1	0	0	1	0	0	0	0	-	0	0	1	0	1	0	0	0	1	1	0	1	1	0	1	0	1	0	0	0	1	0	1	0
TUN34/LEBSOCK//LEBSOCK	4791_T34XLE	0.241503	0	1	0	-	1	0	1	0	0	0	1	1	0	-	1	0	1	1	0	0	0	0	1	0	0	1	0	1	1	0	1	0	0	0	1	1	0	1	0	0	0	1	0	1	-	1	0
TUN34/LEBSOCK//LEBSOCK	4792_T34XLE	0.653089	0	1	0	1	0	0	1	0	1	0	1	1	1	0	1	0	1	0	0	0	0	0	0	0	1	0	0	0	0	0	0	1	0	0	0	0	0	0	0	0	0	1	0	1	1	0	0
TUN34/LEBSOCK//LEBSOCK	4793_T34XLE	0.391678	0	1	0	-	1	0	0	0	0	0	0	1	0	0	0	0	1	0	0	0	0	0	0	-	1	0	0	1	1	0	0	0	1	0	0	0	0	0	0	1	0	1	0	1	1	0	0
TUN34/LEBSOCK//LEBSOCK	4794_T34XLE	0.283679	1	1	1	0	0	-	0	0	1	1	0	0	0	0	1	0	0	0	1	0	0	1	0	1	0	1	0	1	1	0	0	1	1	0	1	1	0	1	0	1	1	0	0	1	1	1	0
TUN34/LEBSOCK//LEBSOCK	4795_T34XLE	0.455151	1	1	0	-	0	1	1	1	0	0	1	0	0	0	-	0	-	-	0	0	0	0	0	1	-	1	0	1	1	1	0	0	0	1	1	1	0	-	0	1	0	1	0	1	1	1	1
TUN34/LEBSOCK//LEBSOCK	4796_T34XLE	0.381608	1	1	1	0	0	1	0	0	1	0	0	0	0	0	1	0	1	1	0	0	0	0	1	0	0	1	0	0	0	0	1	0	1	0	1	1	0	0	0	1	0	1	0	1	0	0	0
TUN34/LEBSOCK//LEBSOCK	4797_T34XLE	0.340395	1	1	0	1	0	0	0	0	0	0	0	1	0	0	1	0	0	0	0	0	0	0	0	0	1	1	0	1	1	0	0	0	1	0	1	0	-	1	0	1	0	1	0	1	1	1	0
TUN34/LEBSOCK//LEBSOCK	4798_T34XLE	0.205875	1	1	0	1	1	0	0	0	1	0	0	0	0	0	1	0	1	0	0	0	0	0	0	0	0	1	0	0	0	-	0	0	1	0	1	1	-	1	0	1	0	1	0	1	1	1	0
TUN34/LEBSOCK//LEBSOCK	4799_T34XLE	0.438985	-	1	0	1	1	1	0	0	0	0	0	1	0	0	1	0	1	1	0	0	0	0	0	0	-	1	0	0	0	-	0	1	1	0	1	0	0	1	0	1	0	0	0	1	1	0	0
TUN34/LEBSOCK//LEBSOCK	4800_T34XLE	0.586898	0	1	0	0	-	0	0	0	1	1	0	1	0	0	1	0	1	1	0	0	0	0	0	0	1	1	0	1	-	0	1	0	1	1	1	0	0	1	0	0	0	1	1	1	-	1	0
TUN34/LEBSOCK//LEBSOCK	4809_T34XLE	0.230364	1	1	0	1	0	0	0	0	0	-	0	1	0	0	0	0	1	0	0	0	0	0	0	0	1	0	0	1	1	0	0	0	1	0	0	0	0	0	0	1	0	1	0	1	1	1	0
TUN34/LEBSOCK//LEBSOCK	4810_T34XLE	0.331925	1	1	0	0	1	0	0	0	0	-	0	1	0	1	0	0	0	1	0	0	0	0	0	1	0	1	0	0	0	0	0	1	1	0	1	1	0	1	0	1	0	0	0	1	1	0	0
TUN34/LEBSOCK//LEBSOCK	4811_T34XLE	0.101438	1	1	1	0	-	-	0	0	1	-	0	1	0	1	1	0	0	1	0	0	0	1	1	1	1	1	0	0	1	0	0	0	-	0	1	0	1	1	0	1	0	1	0	1	1	1	0
TUN34/LEBSOCK//LEBSOCK	4812_T34XLE	0.303817	1	1	1	1	1	0	0	0	1	0	0	0	0	0	1	0	1	1	0	0	0	0	0	0	0	1	0	1	1	0	0	0	1	0	1	1	0	1	0	1	0	1	0	1	1	1	0
TUN34/LEBSOCK//LEBSOCK	4813_T34XLE	0.202751	1	1	0	-	1	0	0	0	1	1	0	1	0	0	1	0	0	0	0	0	0	0	0	0	1	1	0	1	1	0	0	0	1	0	1	0	0	1	0	1	0	1	1	1	1	1	0
TUN34/LEBSOCK//LEBSOCK	4814_T34XLE	0.259038	1	1	0	1	1	0	0	0	1	-	0	1	0	0	1	0	0	0	0	0	0	0	0	0	1	1	0	1	1	0	0	0	1	0	1	0	-	1	0	1	0	1	0	1	1	1	0
TUN34/LEBSOCK//LEBSOCK	4815_T34XLE	0.351314	1	1	1	0	1	1	1	0	1	-	1	0	1	0	1	0	1	1	0	0	0	0	1	0	1	0	0	1	1	-	0	1	0	0	0	0	0	0	0	0	0	0	0	1	0	1	0
TUN34/LEBSOCK//LEBSOCK	4816_T34XLE	0.473318	1	1	0	1	1	0	0	0	1	0	0	1	1	0	1	0	1	1	0	0	0	0	0	0	1	1	0	1	1	0	1	0	1	0	1	0	0	1	0	1	0	1	0	1	1	0	0
TUN34/LEBSOCK//LEBSOCK	4817_T34XLE	0.261246	1	1	1	0	0	1	0	0	1	0	0	-	1	0	1	0	1	1	0	0	0	0	-	0	0	0	0	1	1	0	1	1	1	0	0	1	-	1	0	1	0	1	0	1	0	0	0
TUN34/LEBSOCK//LEBSOCK	4818_T34XLE	0.277593	1	1	0	1	1	0	0	0	1	0	0	-	0	0	1	0	0	0	0	0	0	0	0	0	1	1	0	1	1	0	1	0	1	0	1	0	0	1	0	1	0	1	0	1	1	0	0
TUN34/LEBSOCK//LEBSOCK	4819_T34XLE	0.437143	1	1	0	1	1	-	0	0	1	0	0	1	0	0	1	0	0	0	0	0	0	0	0	0	-	1	0	1	1	0	-	0	1	0	1	0	0	1	0	1	0	1	0	1	1	0	0
TUN34/LEBSOCK//LEBSOCK	4820_T34XLE	0.257077	1	1	0	1	0	0	0	0	0	1	0	1	0	0	1	0	0	0	0	0	0	0	0	0	1	0	0	1	1	0	0	0	1	0	0	0	0	1	0	1	0	1	1	1	1	1	0
TUN34/LEBSOCK//LEBSOCK	4821_T34XLE	0.425012	1	1	0	1	1	0	0	0	0	0	0	1	0	0	1	0	0	0	0	0	0	0	0	0	1	0	0	1	1	0	0	0	1	0	0	0	0	0	0	1	0	1	0	1	1	1	0
TUN34/LEBSOCK//LEBSOCK	4822_T34XLE	0.151611	1	1	1	0	0	0	1	0	1	0	1	0	0	0	1	0	1	1	0	0	0	0	-	0	0	0	0	0	0	1	-	0	0	0	0	1	0	1	0	0	0	1	0	1	0	1	0
TUN34/LEBSOCK//LEBSOCK	4823_T34XLE	0.120349	0	1	0	1	1	-	0	0	1	0	0	1	0	0	1	0	1	1	0	0	0	0	0	0	1	1	0	1	1	0	-	0	1	0	1	0	0	1	0	1	0	1	0	1	1	1	0
TUN34/LEBSOCK//LEBSOCK	4824_T34XLE	0.279751	-	1	0	-	0	1	0	0	0	0	0	1	0	0	1	0	0	1	0	0	0	0	0	0	1	0	0	0	0	0	0	0	1	0	0	0	0	-	0	1	0	1	0	1	1	1	0
TUN34/LEBSOCK//LEBSOCK	4825_T34XLE	0.255826	1	1	0	-	1	-	0	0	1	1	0	1	0	0	1	0	0	1	0	0	0	0	0	0	1	0	0	0	0	0	0	0	1	0	0	0	0	0	0	1	0	1	1	1	1	1	0
TUN34/LEBSOCK//LEBSOCK	4826_T34XLE	0.197758	1	1	0	0	1	1	0	0	1	1	-	-	1	0	0	0	0	0	0	0	0	0	-	0	1	0	0	1	1	0	0	0	1	0	0	0	0	1	0	1	0	1	1	1	1	1	0
TUN34/LEBSOCK//LEBSOCK	4827_T34XLE	0.21315	-	1	0	0	0	1	0	0	1	0	0	1	1	0	1	0	1	1	0	0	0	0	0	0	1	0	0	0	0	0	0	0	1	0	0	0	0	1	0	1	0	1	0	1	0	1	0
TUN34/LEBSOCK//LEBSOCK	4828_T34XLE	0.526724	-	-	-	1	1	0	0	0	1	0	0	1	1	-	1	-	0	0	0	-	0	0	1	0	1	1	0	0	0	0	1	0	1	0	1	0	0	1	0	1	-	1	0	1	0	0	-
TUN34/LEBSOCK//LEBSOCK	4829_T34XLE	0.427361	1	1	0	1	0	0	0	0	0	1	0	1	0	0	1	0	1	0	0	0	0	0	0	0	1	1	0	0	0	0	0	0	1	0	1	0	0	0	0	1	0	1	1	1	1	1	0
TUN34/LEBSOCK//LEBSOCK	4830_T34XLE	0.280672	1	1	0	1	1	0	0	0	0	1	0	1	0	0	1	0	1	1	0	0	0	0	0	0	1	1	0	0	0	0	0	0	1	0	1	0	-	1	0	1	0	1	1	1	1	1	0
TUN34/LEBSOCK//LEBSOCK	4831_T34XLE	0.291113	0	1	1	1	1	-	0	0	1	1	0	0	0	1	1	0	1	1	0	0	0	0	0	0	-	1	0	0	0	0	1	0	1	0	1	0	0	1	0	1	0	1	1	1	1	1	0
TUN34/LEBSOCK//LEBSOCK	4832_T34XLE	0.304948	1	1	0	1	1	1	-	0	-	1	-	-	0	0	0	0	1	1	0	0	0	0	0	0	1	1	0	0	0	0	0	1	1	0	1	0	0	0	-	1	0	0	1	1	-	1	0
TUN34/LEBSOCK//LEBSOCK	4833_T34XLE	0.224051	1	1	0	1	1	-	0	0	0	0	0	0	0	0	0	0	1	1	0	0	0	0	0	0	1	0	0	1	1	0	1	0	1	0	0	0	0	1	0	1	0	1	0	1	1	1	0
TUN34/LEBSOCK//LEBSOCK	4834_T34XLE	0.363355	-	1	0	1	0	0	1	0	0	-	1	0	0	0	1	0	1	1	0	0	0	0	0	0	1	1	0	1	1	-	0	1	1	0	1	0	-	1	0	-	0	0	0	1	1	0	0
TUN34/LEBSOCK//LEBSOCK	4835_T34XLE	0.208679	1	1	1	0	0	0	0	0	0	-	0	1	0	-	1	0	-	1	0	0	0	0	-	0	-	1	0	-	0	0	0	0	1	0	1	0	1	1	0	1	0	1	0	1	1	1	0
TUN34/LEBSOCK//LEBSOCK	4836_T34XLE	0.442787	0	1	0	0	0	-	0	0	1	0	0	0	1	0	1	0	1	1	0	0	0	0	1	0	1	1	0	0	0	0	0	0	1	-	1	0	1	0	0	1	0	1	0	1	0	0	0
TUN34/LEBSOCK//LEBSOCK	4837_T34XLE	0.251654	1	1	1	1	0	1	0	0	1	0	0	-	0	0	1	0	1	0	0	0	0	0	-	0	1	0	0	0	0	0	1	0	1	0	0	0	-	1	0	1	0	1	0	1	0	1	0
TUN34/LEBSOCK//LEBSOCK	4838_T34XLE	0.357589	1	1	0	1	0	0	0	0	0	0	0	-	0	0	1	0	-	1	0	0	0	0	0	0	1	1	0	1	1	0	0	0	1	0	1	0	0	1	0	1	0	1	0	1	1	1	0
TUN34/LEBSOCK//LEBSOCK	4839_T34XLE	0.438678	1	1	0	1	0	0	0	0	1	0	0	1	1	0	0	0	0	1	0	0	0	0	0	0	1	1	0	1	-	0	0	0	1	0	1	0	0	1	-	1	0	1	0	1	1	1	0
TUN34/LEBSOCK//LEBSOCK	4840_T34XLE	0.33185	1	1	0	1	1	0	0	0	0	0	0	1	1	0	1	0	1	0	0	0	0	0	0	0	0	1	0	-	1	0	0	0	1	0	1	1	0	0	0	1	0	1	0	1	1	1	0
TUN34/LEBSOCK//LEBSOCK	4841_T34XLE	0.244095	0	1	0	0	0	0	0	0	1	0	0	0	1	0	1	0	1	1	0	0	0	0	0	0	0	1	0	1	1	0	0	0	1	0	1	1	0	1	0	1	0	1	0	1	1	1	0
TUN34/LEBSOCK//LEBSOCK	4842_T34XLE	0.243661	1	1	0	1	0	0	0	0	1	0	0	-	0	0	1	0	0	0	0	0	0	0	0	0	1	0	0	0	0	0	0	0	1	0	0	0	0	0	0	1	0	1	0	1	1	1	0
TUN34/LEBSOCK//LEBSOCK	4844_T34XLE	0.276399	1	1	1	0	1	1	0	0	1	1	0	-	-	1	1	0	0	1	0	0	0	0	0	0	1	-	0	0	0	0	0	0	1	-	-	0	0	1	0	1	0	1	1	1	1	1	0
TUN34/LEBSOCK//LEBSOCK	4845_T34XLE	0.206019	1	1	0	1	0	0	0	0	-	0	0	1	0	0	1	0	1	1	0	0	0	0	0	0	1	0	0	0	0	0	0	0	1	0	0	0	0	0	0	1	0	1	0	1	1	1	0
TUN34/LEBSOCK//LEBSOCK	4846_T34XLE	0.280097	1	1	0	1	0	-	1	-	0	-	-	1	1	-	0	0	1	0	-	0	0	0	0	-	1	1	0	1	1	1	-	-	0	-	1	-	0	1	0	-	0	-	0	1	1	1	0
TUN34/LEBSOCK//LEBSOCK	4847_T34XLE	0.344459	1	1	0	1	1	1	0	0	-	0	0	-	1	0	1	0	1	0	0	0	0	0	1	0	-	0	0	1	1	0	0	0	1	0	0	0	0	1	0	0	0	1	0	1	1	0	0
TUN34/LEBSOCK//LEBSOCK	4848_T34XLE	0.338392	0	1	1	0	0	0	0	0	1	0	0	1	0	0	1	0	1	1	0	0	0	0	0	0	1	1	0	1	1	0	0	0	1	0	1	0	0	1	0	1	0	1	0	1	1	1	0
TUN34/LEBSOCK//LEBSOCK	4849_T34XLE	0.241443	1	1	1	1	0	1	1	0	1	-	1	0	0	0	1	0	1	0	0	0	0	0	1	0	0	1	0	1	1	0	-	1	0	0	1	1	0	1	0	0	0	0	0	1	0	0	0
TUN34/LEBSOCK//LEBSOCK	4850_T34XLE	0.366309	0	1	0	1	-	1	0	0	0	0	0	1	0	0	1	0	1	1	0	0	0	0	0	0	1	1	0	0	0	-	0	0	1	0	1	0	0	1	0	1	0	1	0	1	1	-	0
TUN34/LEBSOCK//LEBSOCK	4851_T34XLE	0.339994	1	1	0	1	0	0	0	0	0	0	0	-	0	0	1	0	0	0	0	0	0	0	0	0	1	1	0	1	1	0	0	0	1	-	1	0	0	1	0	1	0	1	0	1	1	1	0
TUN34/LEBSOCK//LEBSOCK	4852_T34XLE	0.218723	-	1	1	1	1	1	0	0	1	0	-	0	1	0	1	0	0	1	0	-	0	0	0	0	-	1	0	0	0	1	1	0	1	0	1	0	0	1	0	1	-	1	0	1	-	-	0
TUN34/LEBSOCK//LEBSOCK	4853_T34XLE	0.28688	1	1	0	1	0	0	0	0	0	1	0	1	0	0	1	0	0	1	0	0	0	0	0	0	1	1	0	1	1	0	0	0	1	0	1	0	0	1	-	1	0	1	1	1	1	1	0
TUN34/LEBSOCK//LEBSOCK	4854_T34XLE	0.18988	1	1	1	1	0	0	0	0	1	0	0	0	1	0	1	0	1	1	0	0	0	0	1	0	1	0	0	0	0	0	0	1	1	0	0	0	-	0	0	0	0	-	0	1	0	0	0
TUN34/LEBSOCK//LEBSOCK	4855_T34XLE	0.289282	1	1	0	1	1	0	0	0	1	0	0	-	0	0	1	0	1	1	0	0	0	0	0	0	1	1	0	0	0	0	0	0	1	0	1	0	0	1	0	1	0	1	0	1	1	1	0
TUN34/LEBSOCK//LEBSOCK	4856_T34XLE	0.261806	1	1	0	1	1	0	0	0	1	0	0	1	0	0	1	0	1	0	0	0	0	0	0	0	1	1	0	0	0	0	0	0	1	0	1	0	0	1	0	1	0	1	0	1	1	1	0
TUN34/LEBSOCK//LEBSOCK	4857_T34XLE	0.329254	1	1	0	0	0	0	0	0	-	0	0	0	1	0	1	0	0	1	0	0	0	0	1	0	1	1	0	-	-	0	1	0	1	0	1	0	1	0	0	1	0	1	0	1	0	-	0
TUN34/LEBSOCK//LEBSOCK	4858_T34XLE	0.35614	1	1	1	1	1	1	1	0	1	0	1	0	0	0	0	0	1	-	0	0	0	0	0	0	1	0	0	-	0	0	0	0	-	0	0	0	1	1	-	0	0	1	0	1	1	1	-
TUN34/LEBSOCK//LEBSOCK	4859_T34XLE	0.257179	1	1	0	1	1	0	0	0	0	0	0	1	-	0	1	0	0	1	0	0	0	0	0	0	1	0	0	1	1	0	0	0	1	0	0	0	1	0	0	1	0	1	0	1	1	1	0
TUN34/LEBSOCK//LEBSOCK	4860_T34XLE	0.347792	1	1	1	1	0	1	1	0	1	-	1	0	1	0	1	0	1	1	0	0	0	0	1	0	0	1	0	1	1	0	-	-	0	0	1	1	0	1	0	0	0	1	0	1	0	0	0
TUN34/LEBSOCK//LEBSOCK	4861_T34XLE	0.222932	1	1	0	1	1	0	0	0	0	1	0	1	0	0	1	0	0	0	0	0	0	0	0	0	1	0	0	1	1	0	0	0	1	0	0	0	0	0	0	1	0	1	1	1	1	1	0
TUN34/LEBSOCK//LEBSOCK	4863_T34XLE	0.189416	1	1	0	1	1	0	0	0	1	1	0	1	0	0	1	0	1	1	0	0	0	0	0	0	1	1	0	1	1	0	0	0	1	0	1	0	0	1	0	1	0	1	1	1	1	1	0
TUN34/LEBSOCK//LEBSOCK	4864_T34XLE	0.342479	1	1	1	0	1	0	1	0	1	0	1	1	0	0	1	0	1	1	0	0	0	0	0	0	-	0	0	1	1	0	0	0	-	1	0	0	0	0	0	-	0	1	0	1	1	0	0
TUN34/LEBSOCK//LEBSOCK	4865_T34XLE	0.411174	1	1	0	0	1	0	0	0	1	0	0	1	0	1	1	0	1	0	0	0	0	0	0	0	1	1	0	1	1	0	0	0	1	-	1	0	0	0	0	1	0	1	0	1	-	0	0
TUN34/LEBSOCK//LEBSOCK	4866_T34XLE	0.294185	-	1	0	1	1	0	0	0	1	1	0	0	1	0	1	0	0	0	0	0	0	0	-	0	1	1	0	1	1	1	0	0	1	0	1	0	0	1	0	1	0	1	1	1	0	1	0
TUN34/LEBSOCK//LEBSOCK	4867_T34XLE	0.31307	-	1	0	1	1	0	0	0	1	0	0	1	0	0	1	0	0	0	0	0	0	0	-	0	1	1	0	0	0	0	0	0	1	0	1	0	0	1	0	1	0	1	0	1	0	1	0
TUN34/LEBSOCK//LEBSOCK	4868_T34XLE	0.306882	1	1	-	1	1	0	0	0	1	0	0	1	0	0	1	0	1	1	0	0	0	0	0	-	1	0	0	1	1	0	0	0	1	-	0	0	1	1	0	1	0	1	0	1	1	1	0
TUN34/LEBSOCK//LEBSOCK	4869_T34XLE	0.179414	1	1	1	0	1	0	0	0	1	1	0	1	1	1	1	0	0	0	0	0	0	-	0	1	0	1	1	1	1	0	0	1	0	1	1	1	1	1	0	1	0	0	1	1	1	1	0
TUN34/LEBSOCK//LEBSOCK	4870_T34XLE	0.330805	1	1	0	1	0	0	0	0	0	1	0	-	0	0	1	0	0	0	0	0	0	0	0	-	1	1	0	0	0	0	0	0	1	0	1	0	1	1	0	1	0	1	1	1	1	1	0
TUN34/LEBSOCK//LEBSOCK	4872_T34XLE	0.346383	0	1	0	-	0	0	0	0	1	0	0	0	1	0	1	0	1	1	0	0	0	0	0	0	0	1	0	1	1	0	0	0	1	0	1	1	0	-	0	1	0	1	0	1	1	1	0
TUN34/LEBSOCK//LEBSOCK	4873_T34XLE	0.279402	1	1	0	0	1	0	1	0	1	0	1	1	0	0	1	0	0	1	0	0	0	0	-	-	1	0	0	1	1	0	1	-	0	0	0	0	0	1	0	0	0	1	0	1	1	1	0
TUN34/LEBSOCK//LEBSOCK	4874_T34XLE	0.272383	1	1	1	1	1	1	1	0	1	0	1	0	1	0	1	0	1	1	0	0	0	0	1	0	1	1	0	1	1	0	1	1	0	0	1	0	0	0	0	0	0	0	0	1	0	1	0
TUN34/LEBSOCK//LEBSOCK	4875_T34XLE	0.314401	0	1	0	1	0	0	0	0	1	0	0	0	1	0	1	0	1	1	0	0	0	0	0	0	0	1	0	1	1	0	0	0	1	0	1	1	0	0	0	1	0	1	0	1	1	1	0
BEN/TUN7//BEN	D1000_T7XBE	0.218585	1	1	0	0	1	0	0	1	0	1	0	1	0	1	0	0	0	1	1	0	1	0	0	1	1	0	0	1	1	1	1	0	1	1	0	0	0	1	1	1	0	1	0	0	1	1	0
BEN/TUN7//BEN	D1001_T7XBE	0.225	1	1	0	0	0	0	0	1	0	1	0	0	1	1	0	0	0	0	1	0	1	0	0	1	1	0	0	1	1	1	0	0	1	1	0	0	0	1	1	0	0	1	0	1	1	1	0
BEN/TUN7//BEN	D1002_T7XBE	0.232937	0	0	0	0	0	0	0	1	0	1	0	0	0	1	1	0	0	0	1	0	1	0	0	1	1	0	0	1	1	-	0	0	1	1	0	0	0	1	0	0	0	1	0	1	1	1	1
BEN/TUN7//BEN	D1003_T7XBE	0.312798	1	0	0	0	-	0	0	1	1	0	0	0	0	1	1	1	0	0	1	0	0	0	0	1	1	1	1	1	1	1	1	0	-	0	1	0	0	1	1	-	0	-	0	1	1	1	0
BEN/TUN7//BEN	D1004_T7XBE	0.669147	1	1	0	0	0	0	0	1	1	1	0	0	0	1	1	1	0	0	1	1	0	1	0	1	0	1	1	1	1	1	0	0	1	0	1	1	0	1	1	1	1	1	0	1	1	1	1
BEN/TUN7//BEN	D1005_T7XBE	0.447917	0	1	0	1	1	0	0	1	1	1	0	1	0	1	1	0	0	1	1	0	0	0	0	1	1	0	1	1	1	-	1	0	1	1	0	0	0	1	1	1	1	1	0	0	1	1	1
BEN/TUN7//BEN	D1006_T7XBE	0.293651	0	0	0	0	1	0	0	1	1	1	0	1	0	1	0	1	0	0	1	1	1	0	0	1	0	1	1	1	1	1	1	0	1	0	1	1	0	1	1	1	1	1	0	1	1	1	-
BEN/TUN7//BEN	D1007_T7XBE	0.640377	1	1	0	0	0	0	0	1	0	1	0	1	-	-	0	0	0	0	1	0	1	0	0	1	1	1	0	1	1	1	0	0	1	1	1	0	0	1	0	1	0	1	0	1	1	1	1
BEN/TUN7//BEN	D1009_T7XBE	0.424713	1	1	0	0	1	0	0	1	1	1	0	1	1	1	0	0	0	1	1	0	0	0	0	1	1	1	0	1	1	0	0	0	1	0	1	0	0	1	1	0	1	-	0	0	1	1	0
BEN/TUN7//BEN	D1010_T7XBE	0.272983	1	1	0	0	0	0	0	1	1	1	0	-	0	1	0	0	0	0	1	1	0	1	0	1	1	0	0	1	1	1	1	0	1	0	0	0	0	1	1	1	1	1	0	1	1	1	0
BEN/TUN34//BEN	D1011_T34XBE	0.256944	0	1	-	0	1	0	0	1	-	-	0	0	-	1	0	0	0	0	1	0	0	0	-	0	0	0	0	1	1	-	0	1	-	1	0	1	0	1	1	0	0	0	0	1	0	-	0
BEN/TUN34//BEN	D1012_T34XBE	0.442956	1	-	1	0	1	0	0	0	1	1	0	1	-	1	0	0	0	0	1	0	0	0	1	0	1	1	0	1	1	1	0	1	1	1	1	0	0	0	1	1	0	0	0	1	0	0	0
BEN/TUN34//BEN	D1013_T34XBE	0.458333	1	1	0	0	0	0	0	1	-	1	0	1	-	1	0	0	0	0	0	0	0	0	-	1	1	0	0	0	0	1	0	0	1	1	0	0	0	1	1	1	0	-	0	1	0	1	0
BEN/TUN34//BEN	D1014_T34XBE	0.252976	1	1	0	0	1	-	0	0	1	1	0	-	-	1	0	0	0	0	1	0	0	0	0	1	1	1	0	1	1	0	0	0	1	0	1	0	0	0	1	1	0	1	0	1	1	1	0
BEN/TUN34//BEN	D1015_T34XBE	0.738095	1	1	1	1	1	1	0	0	0	1	0	1	-	1	0	0	0	0	0	0	0	0	1	-	0	1	0	0	0	-	0	0	1	1	1	1	0	1	1	1	0	1	1	1	0	1	0
BEN/TUN34//BEN	D1016_T34XBE	0.280754	1	1	0	0	1	0	0	1	-	1	0	1	-	0	0	0	0	0	1	0	0	0	0	0	1	1	0	1	1	-	0	1	1	1	1	0	0	1	1	1	0	0	0	1	1	1	0
BEN/TUN34//BEN	D1017_T34XBE	0.666667	1	-	-	1	1	1	-	0	0	1	-	1	-	1	0	0	0	0	-	0	0	0	0	0	0	1	0	0	0	0	0	0	0	1	1	1	0	1	1	0	0	-	1	1	1	0	0
BEN/TUN34//BEN	D1018_T34XBE	0.325231	1	1	0	0	1	-	0	1	1	1	0	1	-	1	0	0	0	0	1	0	0	0	1	1	1	0	0	-	1	0	1	0	1	1	0	0	0	1	1	0	0	1	0	1	0	1	0
BEN/TUN34//BEN	D1019_T34XBE	0.467593	1	-	-	0	1	0	0	1	1	1	0	-	-	-	-	0	0	0	-	0	0	0	0	1	1	1	0	-	1	1	0	-	-	1	1	1	0	1	1	-	0	-	0	1	1	1	0
BEN/TUN36//BEN	D1020_T36XBE	0.187037	1	1	0	0	0	0	0	1	1	-	0	0	0	1	1	0	0	0	1	0	0	0	0	1	0	1	1	1	1	0	0	0	1	1	1	1	0	0	1	0	0	1	0	1	1	1	-
BEN/TUN36//BEN	D1021_T36XBE	0.184133	1	1	0	0	0	0	1	1	1	1	1	0	0	1	1	1	0	0	1	0	0	0	0	1	0	1	1	1	1	0	0	0	0	1	1	1	0	1	0	0	0	1	0	1	1	1	1
BEN/TUN36//BEN	D1022_T36XBE	0.227315	1	1	0	0	0	0	1	1	1	1	-	0	1	1	1	1	0	0	1	0	0	1	0	1	0	1	1	-	1	0	0	0	0	1	1	1	0	0	0	0	0	1	0	1	1	1	-
BEN/TUN36//BEN	D1023_T36XBE	0.198843	1	1	0	0	0	1	0	1	1	1	0	0	1	1	0	0	0	0	0	0	0	0	0	1	0	1	0	-	1	-	0	0	1	1	1	1	1	0	0	1	0	1	0	1	0	1	0
BEN/TUN36//BEN	D1024_T36XBE	0.212963	1	1	0	0	0	1	0	1	1	1	0	1	0	-	1	0	-	0	1	0	1	0	0	1	0	0	1	1	1	-	1	-	0	1	0	1	0	1	0	0	0	1	0	1	0	1	0
BEN/TUN36//BEN	D1025_T36XBE	0.237847	1	1	0	0	0	0	0	1	1	1	0	-	0	-	0	0	0	0	1	0	0	0	0	-	0	1	1	1	1	0	0	1	1	1	1	1	0	1	1	1	0	0	0	0	1	1	0
BEN/TUN36//BEN	D1026_T36XBE	0.344907	1	1	0	0	0	1	0	1	1	1	0	1	0	1	0	0	0	0	1	0	0	0	0	-	0	1	0	1	1	0	0	0	1	1	1	1	0	0	1	1	0	1	0	1	0	1	0
BEN/TUN36//BEN	D1027_T36XBE	0.272983	1	1	0	0	0	0	0	1	0	1	0	0	1	1	1	0	0	0	1	0	1	0	0	1	0	1	1	1	1	-	0	0	1	1	1	1	0	1	0	-	0	1	0	1	0	1	-
BEN/TUN36//BEN	D1028_T36XBE	0.252232	1	1	0	0	0	0	0	1	1	1	0	0	0	1	1	1	0	0	1	0	0	0	0	1	0	1	1	1	1	0	0	1	1	1	1	1	0	1	0	1	0	1	1	1	1	1	-
BEN/TUN36//BEN	D1029_T36XBE	0.679365	-	1	0	1	0	-	0	0	1	1	0	1	0	1	0	0	0	0	0	0	0	1	0	0	0	0	0	1	1	0	1	0	0	1	0	1	0	1	0	0	0	1	0	1	1	1	0
BEN/TUN36//BEN	D1030_T36XBE	0.253472	1	1	0	0	0	1	0	1	-	1	0	0	1	1	1	0	-	0	1	0	0	0	0	1	0	1	1	1	1	-	0	1	1	1	1	-	1	-	0	1	0	0	0	1	0	0	0
BEN/TUN36//BEN	D1031_T36XBE	0.188657	-	1	0	-	0	1	-	1	0	1	0	1	0	-	1	0	0	0	1	0	0	0	0	1	0	0	1	1	1	0	0	-	-	0	0	1	0	1	0	1	1	1	0	1	1	-	0
BEN/TUN36//BEN	D1032_T36XBE	0.327778	1	1	0	1	0	0	0	1	1	1	0	0	0	1	1	0	0	0	1	0	1	0	0	1	0	1	1	1	1	0	0	1	1	1	1	1	0	1	0	1	1	0	0	0	0	0	1
BEN/TUN36//BEN	D1033_T36XBE	0.339451	1	1	0	0	0	1	0	1	1	1	0	1	1	1	1	0	-	0	1	0	0	0	0	1	0	1	1	1	1	0	0	1	1	0	1	1	1	1	0	1	0	0	0	1	0	0	0
BEN/TUN36//BEN	D1034_T36XBE	0.38459	1	1	0	0	0	0	1	1	1	1	1	0	-	1	1	0	0	0	1	0	0	0	0	1	0	1	1	1	1	0	0	0	0	1	1	1	0	1	1	0	0	1	1	1	1	1	1
BEN/TUN36//BEN	D1035_T36XBE	0.29375	-	1	0	0	0	0	0	1	1	1	0	0	0	1	1	0	0	0	1	0	0	0	0	1	0	1	1	1	1	0	0	-	1	1	1	1	0	1	0	1	0	0	0	1	1	1	0
BEN/TUN36//BEN	D1036_T36XBE	0.265377	-	1	0	0	0	1	0	1	1	-	0	0	1	1	1	0	0	0	0	0	1	0	0	1	0	1	1	1	1	1	0	0	1	1	1	1	0	1	0	1	0	-	0	1	0	1	0
BEN/TUN36//BEN	D1037_T36XBE	0.476157	1	1	-	0	0	0	0	1	0	1	0	1	0	1	1	0	0	0	1	0	1	0	0	1	-	1	1	1	1	0	0	-	1	1	1	1	1	1	1	1	0	0	0	1	0	1	-
MAIER/TUN7//MAIER	D1038_T7XMA	0.124504	0	1	0	0	0	0	0	-	-	1	0	1	0	1	1	0	0	0	1	0	1	0	0	1	1	0	0	1	1	0	0	0	1	1	0	0	0	1	0	1	0	-	0	1	1	1	1
MAIER/TUN7//MAIER	D1039_T7XMA	0.224702	1	1	0	0	1	-	0	0	1	0	0	0	0	0	1	1	0	-	0	0	1	0	0	0	0	1	1	1	1	1	0	0	1	0	1	1	0	1	0	1	0	1	0	1	1	1	1
MAIER/TUN7//MAIER	D1040_T7XMA	0.212963	1	1	0	0	1	1	0	0	1	0	0	1	1	0	1	0	0	-	0	1	1	0	0	0	-	1	1	1	1	0	0	0	1	0	1	1	0	1	0	1	0	1	0	0	1	1	1
MAIER/TUN7//MAIER	D1042_T7XMA	0.116766	1	1	0	1	-	-	0	0	0	0	0	1	1	0	1	1	0	-	0	1	1	0	0	1	-	1	1	1	1	1	1	0	1	0	1	-	0	1	0	1	0	1	0	0	1	1	0
MAIER/TUN7//MAIER	D1043_T7XMA	0.285714	1	1	0	0	1	0	0	0	1	0	0	0	0	0	1	1	0	-	0	0	0	0	0	-	1	0	0	1	1	-	0	0	1	0	0	0	0	1	0	1	0	1	0	0	1	1	1
MAIER/TUN7//MAIER	D1044_T7XMA	0.154266	-	1	0	1	-	-	0	0	1	0	0	1	0	1	1	0	0	-	0	0	0	1	0	1	-	1	1	1	1	1	1	0	1	0	1	1	0	1	0	0	0	1	0	1	1	1	-
MAIER/TUN7//MAIER	D1045_T7XMA	0.437335	1	1	0	1	-	1	0	0	1	0	0	1	1	0	1	0	0	0	0	0	1	0	0	0	0	1	1	1	1	0	0	0	1	0	1	1	0	1	0	0	1	-	0	1	1	1	1
MAIER/TUN7//MAIER	D1046_T7XMA	0.205787	0	0	0	0	1	0	0	1	0	0	0	0	0	0	1	0	0	1	0	1	1	0	0	0	-	1	1	1	1	0	0	0	1	0	1	1	0	1	0	1	0	1	0	1	1	1	1
MAIER/TUN7//MAIER	D1047_T7XMA	0.179729	1	1	0	0	1	1	0	0	1	0	0	1	-	0	1	0	0	-	0	1	1	0	0	0	-	0	1	1	1	-	1	0	1	0	0	1	0	1	0	0	0	-	0	1	1	1	1
MAIER/TUN7//MAIER	D1048_T7XMA	0.312269	1	1	0	0	0	-	0	0	1	0	0	0	0	1	1	1	0	1	0	0	0	0	0	1	1	1	1	1	1	1	0	0	1	0	1	0	0	1	0	0	0	1	0	1	1	1	1
MAIER/TUN7//MAIER	D1049_T7XMA	0.293155	1	-	0	0	0	1	0	0	0	0	0	-	-	1	1	0	0	1	0	1	1	1	0	-	0	1	0	1	1	-	0	0	1	0	1	1	0	1	0	1	0	1	0	0	1	1	1
MAIER/TUN7//MAIER	D1050_T7XMA	0.275154	0	1	0	0	1	-	0	0	1	0	0	0	0	0	1	0	0	-	0	1	1	0	0	0	0	1	1	1	1	0	0	0	1	0	1	1	0	1	0	1	0	1	0	0	1	1	1
MAIER/TUN7//MAIER	D1051_T7XMA	0.184592	1	1	0	0	0	1	0	0	0	-	0	0	0	1	1	0	0	-	0	0	1	1	0	1	-	1	1	1	1	0	1	0	1	0	1	1	0	1	0	1	0	1	0	1	1	1	0
MAIER/TUN7//MAIER	D1052_T7XMA	0.18502	1	1	0	1	1	0	0	0	1	0	0	1	-	0	1	0	0	1	0	1	1	0	0	0	0	1	1	1	1	0	1	0	1	0	1	1	0	1	0	1	1	-	0	0	1	1	1
MAIER/TUN7//MAIER	D1053_T7XMA	0.733631	1	1	0	0	1	-	0	0	1	0	0	1	0	1	1	0	0	1	0	0	1	0	0	0	-	1	1	1	1	1	0	0	1	0	1	1	0	1	0	0	0	1	0	0	1	1	0
MAIER/TUN7//MAIER	D1054_T7XMA	0.502083	0	1	0	0	1	1	0	0	1	0	0	1	-	0	1	0	-	1	0	1	1	0	0	-	1	1	1	1	1	-	1	-	1	-	1	1	0	1	-	0	0	1	0	0	1	1	1
MAIER/TUN7//MAIER	D1055_T7XMA	0.177083	1	1	0	0	1	-	0	0	1	0	0	-	0	1	1	0	0	-	0	0	0	0	0	0	1	1	1	1	1	0	0	0	1	0	1	0	0	1	0	1	0	1	0	1	1	1	1
MAIER/TUN7//MAIER	D1056_T7XMA	0.18006	1	1	0	-	0	1	0	0	1	0	0	-	-	1	1	0	0	-	0	0	1	1	0	0	-	1	1	1	1	-	1	0	1	0	1	1	0	1	0	0	0	1	0	1	1	1	0
MAIER/TUN7//MAIER	D1056_T7XMA	0.18006	1	1	0	0	0	1	0	0	0	0	0	1	1	0	1	0	-	-	0	0	-	0	0	0	1	1	1	1	1	1	0	-	1	-	1	1	0	1	-	1	0	1	0	1	1	1	1
MAIER/TUN7//MAIER	D1057_T7XMA	0.135417	1	1	0	1	1	-	0	0	1	0	0	0	1	1	1	0	0	-	0	0	0	0	0	0	-	1	1	1	1	0	1	0	1	-	1	1	0	1	0	1	0	1	0	1	1	1	-
MAIER/TUN7//MAIER	D1058_T7XMA	0.136177	1	1	0	0	1	0	0	0	1	0	0	1	0	0	1	0	0	-	0	1	0	0	0	0	-	1	1	1	1	0	1	0	1	0	1	1	0	1	0	1	0	1	0	0	1	1	1
MAIER/TUN7//MAIER	D1059_T7XMA	0.111442	1	0	0	0	1	1	0	1	1	0	0	-	0	0	1	0	0	-	0	0	1	1	0	0	-	1	0	1	1	0	1	0	1	0	1	1	0	1	0	1	0	1	0	1	1	1	1
MAIER/TUN7//MAIER	D1060_T7XMA	0.312665	1	1	0	0	1	1	0	0	1	0	0	0	0	1	1	0	0	-	0	0	1	0	0	0	-	1	1	1	1	1	0	0	1	0	1	1	0	1	0	1	0	1	0	1	1	1	0
MAIER/TUN7//MAIER	D1061_T7XMA	0.497024	1	1	0	0	0	-	0	0	0	0	0	-	0	0	1	0	-	-	0	0	1	1	0	1	-	1	1	1	1	1	0	0	1	0	1	1	0	1	0	1	0	1	0	1	1	1	-
MAIER/TUN7//MAIER	D1062_T7XMA	0.0755622	1	1	0	0	1	-	0	0	1	0	0	0	0	1	1	1	0	-	0	0	0	0	0	0	0	1	1	1	1	1	1	0	1	0	1	1	0	1	1	1	0	1	0	1	1	1	1
MAIER/TUN7//MAIER	D1063_T7XMA	0.172619	1	0	0	0	0	0	0	1	1	0	0	-	0	1	1	1	0	-	0	0	0	0	0	-	-	1	0	1	1	1	0	0	1	-	1	1	0	1	1	1	0	-	0	1	1	1	1
MAIER/TUN7//MAIER	D1064_T7XMA	0.46131	1	0	0	0	0	0	0	1	1	0	0	0	1	1	1	1	0	-	0	0	0	0	0	0	0	1	0	1	1	1	0	0	1	0	1	1	0	1	1	1	0	1	0	1	1	1	1
MAIER/TUN7//MAIER	D1065_T7XMA	0.255655	1	1	0	0	0	1	0	0	1	0	0	0	-	0	1	0	0	-	0	0	0	0	0	1	0	1	1	1	1	-	0	0	1	0	1	1	0	1	1	1	1	1	0	0	1	1	1
MAIER/TUN7//MAIER	D1066_T7XMA	0.583333	1	1	0	1	0	-	0	0	1	0	0	1	1	1	1	0	0	-	0	1	1	1	0	1	1	1	0	1	1	1	0	0	1	0	1	0	0	1	0	1	1	1	0	1	1	1	1
MAIER/TUN7//MAIER	D1067_T7XMA	0.0732474	0	1	0	1	1	-	0	0	0	0	0	1	1	0	1	0	0	0	0	0	0	0	0	0	0	1	1	1	1	0	1	0	1	0	1	1	0	1	0	1	1	1	0	1	1	1	1
MAIER/TUN7//MAIER	D1068_T7XMA	0.145833	1	1	0	1	1	0	0	0	1	-	0	1	0	0	1	0	0	1	-	1	0	0	0	0	-	0	1	1	1	1	1	0	1	0	0	1	0	1	0	0	1	1	0	0	1	1	1
MAIER/TUN7//MAIER	D1069_T7XMA	0.164583	1	-	0	0	-	0	0	0	1	0	0	-	0	1	1	0	0	1	0	0	0	1	0	1	-	1	1	1	1	1	1	0	1	0	1	1	0	1	0	0	0	1	0	1	1	1	0
MAIER/TUN7//MAIER	D1070_T7XMA	0.112004	1	1	0	0	0	0	0	0	1	0	0	0	-	1	1	0	0	-	0	0	1	0	0	-	-	1	1	1	1	1	1	0	1	0	1	1	0	1	0	0	0	-	0	1	1	1	-
MAIER/TUN7//MAIER	D1071_T7XMA	0.375992	1	-	0	-	0	0	0	0	1	0	0	1	0	0	1	0	0	1	0	1	1	0	0	-	0	-	1	1	1	1	1	0	1	0	1	1	0	1	0	-	1	-	-	1	1	1	1
MAIER/TUN7//MAIER	D1072_T7XMA	0.470238	-	1	0	0	0	0	0	0	1	0	0	0	1	0	1	0	0	-	0	1	1	0	0	0	0	1	0	1	1	0	0	0	1	0	1	1	0	1	0	0	0	-	-	0	1	1	1
MAIER/TUN7//MAIER	D1073_T7XMA	0.178571	1	1	0	0	-	0	0	0	0	0	0	0	0	1	0	0	0	0	0	0	1	0	0	1	1	0	0	1	1	0	1	0	1	-	0	0	0	1	1	-	0	-	-	1	1	1	1
MAIER/TUN7//MAIER	D1074_T7XMA	0.558036	1	1	0	1	0	-	0	0	0	0	0	1	0	0	1	0	0	1	0	0	1	1	-	1	0	1	1	1	1	1	1	0	1	0	1	1	0	1	0	0	0	1	0	1	1	1	-
MAIER/TUN7//MAIER	D1075_T7XMA	0.477348	1	0	0	0	1	0	0	1	1	0	0	0	0	1	1	0	0	-	0	0	0	0	0	1	1	1	0	1	1	0	0	0	1	0	1	0	0	1	1	1	0	-	-	1	1	-	1
MAIER/TUN7//MAIER	D1076_T7XMA	0.136905	1	1	0	0	-	0	0	0	1	0	0	1	0	1	0	0	0	1	-	0	1	1	0	1	0	1	0	1	1	0	1	0	1	0	1	1	0	1	0	-	0	1	-	1	1	1	1
MAIER/TUN7//MAIER	D1077_T7XMA	0.177844	1	0	0	0	0	0	0	1	1	0	0	0	-	0	1	0	0	-	0	0	0	0	0	1	1	1	1	1	1	0	0	0	1	0	1	0	0	1	1	1	0	-	0	1	1	1	1
MAIER/TUN7//MAIER	D1078_T7XMA	0.199239	1	1	0	1	0	-	0	0	0	0	0	1	0	0	1	0	0	0	0	0	1	0	0	-	-	1	1	1	1	1	0	0	1	0	1	1	0	1	0	1	1	1	0	1	1	1	1
MAIER/TUN7//MAIER	D1079_T7XMA	0.324405	1	1	0	-	0	-	0	0	0	0	0	-	1	0	1	0	0	-	0	1	1	1	0	0	-	1	1	1	1	0	0	0	1	0	1	0	0	-	0	1	0	1	0	1	1	1	1
MAIER/TUN7//MAIER	D1080_T7XMA	0.409722	1	1	0	0	0	0	0	0	1	0	0	-	0	1	1	0	0	-	0	0	0	0	0	0	0	1	1	1	1	0	0	0	1	0	1	1	0	1	0	0	0	1	0	1	1	1	1
MAIER/TUN7//MAIER	D1081_T7XMA	0.104167	1	-	0	0	1	-	0	0	1	0	0	-	0	0	1	0	0	1	0	0	0	0	0	0	1	1	1	1	1	0	0	0	1	0	1	0	0	1	1	1	0	-	0	1	1	1	1
MAIER/TUN34//MAIER	D1082_T34XMA	0.670106	1	1	0	0	1	1	0	0	1	0	0	0	-	0	0	0	0	1	0	0	0	0	0	0	0	1	0	1	1	0	0	1	1	-	1	1	0	0	0	1	0	0	0	1	0	1	0
MAIER/TUN34//MAIER	D1083_T34XMA	0.236111	1	1	0	0	1	1	0	0	1	0	-	-	-	0	1	0	0	1	0	0	0	0	0	-	0	0	0	1	1	1	0	-	1	-	0	1	0	0	0	1	0	1	0	1	0	1	1
MAIER/TUN34//MAIER	D1084_T34XMA	0.189815	1	1	-	0	0	1	0	0	1	0	0	0	-	0	1	0	0	1	0	0	0	0	0	-	-	1	1	1	1	-	0	1	1	-	1	1	0	1	0	1	0	0	0	1	0	1	-
MAIER/TUN34//MAIER	D1085_T34XMA	0.323247	1	1	1	1	0	1	0	0	1	0	0	0	-	1	1	0	0	0	-	0	0	0	0	0	0	1	1	1	1	0	0	0	1	0	1	1	0	1	0	1	0	1	0	1	1	1	1
MAIER/TUN34//MAIER	D1086_T34XMA	0.322917	1	1	0	0	0	-	0	0	1	0	0	0	1	0	1	0	0	-	0	0	0	0	0	0	0	0	1	1	1	0	0	0	1	0	0	1	0	1	0	1	0	1	0	1	0	1	1
MAIER/TUN34//MAIER	D1087_T34XMA	0.297917	0	1	0	0	1	1	0	0	1	0	0	0	1	0	0	0	0	-	0	0	0	0	0	0	0	1	0	1	1	-	0	1	1	0	1	1	0	0	1	1	0	0	0	1	1	1	1
MAIER/TUN34//MAIER	D1088_T34XMA	0.403935	1	1	1	0	1	1	1	0	1	0	1	0	1	0	1	0	0	0	0	0	0	0	0	0	0	1	1	1	1	0	0	1	0	0	1	1	1	1	-	0	0	0	0	1	1	1	1
MAIER/TUN34//MAIER	D1089_T34XMA	0.297454	1	1	1	0	0	-	0	0	1	0	0	0	1	-	1	0	0	-	0	-	0	0	0	0	0	1	1	1	1	0	0	0	1	0	1	1	0	1	0	1	0	1	0	1	1	1	-
MAIER/TUN34//MAIER	D1090_T34XMA	0.59375	1	1	0	1	1	1	1	0	1	0	1	0	1	-	0	0	0	-	0	0	0	0	0	0	0	1	0	1	1	0	0	1	0	0	1	1	0	1	0	0	0	0	0	1	1	1	1
MAIER/TUN34//MAIER	D1091_T34XMA	0.291667	1	1	0	0	0	1	0	0	1	0	0	0	1	0	0	0	0	-	0	0	0	0	0	-	-	0	0	1	1	0	0	0	1	0	0	1	0	0	-	1	0	-	0	1	1	1	-
MAIER/TUN34//MAIER	D1092_T34XMA	0.242229	1	1	-	-	0	1	0	0	1	1	0	0	1	0	1	0	0	-	0	0	0	0	0	-	0	-	1	1	1	0	1	-	1	0	-	1	1	1	1	1	0	-	1	1	-	1	-
MAIER/TUN34//MAIER	D1093_T34XMA	0.525463	1	1	-	1	0	1	0	0	0	0	0	0	1	-	0	0	0	-	0	0	0	0	0	0	-	0	0	1	1	-	0	0	1	1	0	1	0	0	1	1	0	1	0	1	1	1	0
MAIER/TUN34//MAIER	D1094_T34XMA	0.260417	1	1	1	0	1	1	0	0	1	-	0	0	1	0	0	0	0	-	0	0	0	0	-	0	0	1	0	1	1	0	0	0	1	0	1	1	0	1	1	1	0	1	0	1	0	1	1
MAIER/TUN34//MAIER	D1095_T34XMA	0.21131	1	1	0	0	1	1	0	0	1	0	0	0	1	0	0	0	0	-	0	0	0	0	0	0	0	1	0	1	1	1	0	0	1	0	1	1	0	0	0	1	0	1	0	1	0	1	0
MAIER/TUN34//MAIER	D1096_T34XMA	0.17037	1	1	0	1	-	1	1	0	1	0	1	0	1	-	0	0	0	1	0	0	0	0	0	0	0	1	0	1	1	-	1	-	0	0	1	1	1	1	0	0	0	0	-	1	1	1	1
MAIER/TUN34//MAIER	D1097_T34XMA	0.523975	1	1	1	0	0	1	1	0	0	0	1	0	1	0	1	0	-	1	0	0	0	0	-	0	0	1	1	0	1	0	0	0	0	0	1	1	0	1	0	0	0	-	-	1	1	1	1
MAIER/TUN34//MAIER	D1098_T34XMA	0.292163	0	1	0	0	1	1	1	0	0	0	1	0	1	1	1	0	0	0	0	0	0	0	0	-	-	1	1	1	1	0	0	0	0	0	1	1	0	1	0	0	0	1	0	1	1	0	1
MOUNTRAIL/TUN34//BEN	D1115_T34XMOXBE	0.158482	1	1	1	-	1	-	1	0	1	1	1	-	1	1	0	0	0	0	1	0	0	0	-	1	-	1	0	1	1	1	0	1	0	1	1	0	0	-	1	0	0	0	1	1	0	1	0
MOUNTRAIL/TUN34//BEN	D1116_T34XMOXBE	0.425397	1	1	0	1	1	1	1	0	1	1	1	0	0	1	0	0	0	-	0	0	0	0	0	0	1	0	0	1	1	0	0	1	0	-	0	0	0	0	0	0	0	0	1	1	1	0	0
MOUNTRAIL/TUN34//BEN	D1117_T34XMOXBE	0.257275	-	1	0	0	1	-	-	0	1	1	0	1	0	1	0	0	0	1	-	0	0	0	-	0	-	-	0	1	1	0	0	-	1	-	-	-	0	0	1	1	0	-	0	1	1	-	0
MOUNTRAIL/TUN34//BEN	D1118_T34XMOXBE	0.634259	0	1	0	1	1	1	1	0	1	0	1	0	1	1	0	0	0	1	1	0	0	0	-	1	0	1	0	1	1	-	0	0	0	-	1	1	0	0	0	0	0	1	0	1	0	1	0
MOUNTRAIL/TUN34//BEN	D1119_T34XMOXBE	0.212798	1	1	0	1	1	1	1	0	1	1	1	1	0	1	0	0	0	0	0	0	0	0	0	1	0	0	0	1	1	1	0	0	0	1	0	1	0	0	-	0	0	1	0	1	1	1	0
MOUNTRAIL/TUN34//BEN	D1120_T34XMOXBE	0.636574	1	1	0	1	1	-	1	1	1	1	1	0	1	1	0	0	0	1	0	0	0	0	0	-	1	0	0	1	1	1	0	-	0	1	0	0	0	0	1	0	0	0	0	1	0	1	0
MOUNTRAIL/TUN34//BEN	D1122_T34XMOXBE	0.622024	-	1	0	-	1	1	0	1	1	1	0	0	0	1	0	0	0	0	1	0	0	0	-	0	0	1	0	1	1	0	0	1	1	-	1	1	0	1	1	1	0	0	-	1	0	0	0
MOUNTRAIL/TUN34//BEN	D1123_T34XMOXBE	0.457837	1	1	0	0	-	0	0	0	1	1	0	1	-	1	0	0	0	1	0	0	0	0	-	-	0	1	0	1	1	-	0	1	1	1	1	1	0	1	0	1	0	0	1	1	0	0	0
MOUNTRAIL/TUN34//BEN	D1124_T34XMOXBE	0.72619	1	1	1	0	-	-	1	1	1	1	1	0	0	1	0	0	0	1	0	0	0	0	0	0	0	0	0	1	1	-	0	1	0	1	0	1	0	0	-	0	0	0	-	1	1	0	0
LEBSOCK/TUN18//LEBSOCK	D1125_T18XLE	0.520833	1	0	0	0	1	-	0	1	1	0	0	1	1	0	1	0	1	1	0	1	1	0	0	1	1	1	1	0	0	0	0	1	1	0	1	0	0	1	0	1	0	0	0	1	1	1	0
LEBSOCK/TUN18//LEBSOCK	D1126_T18XLE	0.287202	1	1	1	0	1	1	0	0	1	-	0	1	1	0	1	0	1	1	0	0	0	0	0	0	0	1	0	0	0	-	0	1	1	0	1	1	0	1	0	1	0	0	0	1	1	1	0
LEBSOCK/TUN18//LEBSOCK	D1127_T18XLE	0.290608	1	1	1	0	1	0	0	0	1	0	0	1	0	0	1	0	1	1	0	1	0	0	0	0	0	1	0	1	1	0	0	0	1	0	1	1	0	1	1	1	0	1	0	1	1	1	0
LEBSOCK/TUN18//LEBSOCK	D1128_T18XLE	0.292163	1	1	0	-	1	0	0	0	0	0	0	1	-	0	1	0	1	0	0	1	0	0	0	0	1	1	1	1	0	0	0	1	1	0	1	0	0	1	0	1	0	0	0	1	1	1	0
LEBSOCK/TUN18//LEBSOCK	D1129_T18XLE	0.293519	1	1	0	1	1	-	0	0	1	0	0	1	0	0	1	0	1	1	0	1	-	0	0	0	1	1	1	-	0	0	0	-	1	0	1	0	0	-	0	-	0	-	0	1	1	1	0
LEBSOCK/TUN18//LEBSOCK	D1130_T18XLE	0.334259	1	1	0	0	1	0	0	0	0	0	0	1	-	0	1	0	1	1	0	0	0	0	0	1	1	1	1	1	1	0	0	1	1	0	1	0	0	1	1	1	0	0	0	1	1	1	-
LEBSOCK/TUN18//LEBSOCK	D1131_T18XLE	0.523843	1	1	0	0	1	0	0	0	1	0	0	-	0	0	0	0	1	1	0	0	0	0	0	1	0	1	0	1	1	0	0	1	0	0	1	1	0	1	0	0	0	0	0	1	1	1	0
LEBSOCK/TUN18//LEBSOCK	D1132_T18XLE	0.226831	1	1	0	0	1	0	0	0	1	0	0	1	1	0	1	0	-	1	0	0	0	0	0	0	1	1	1	-	1	0	0	-	1	0	1	0	0	1	1	1	0	1	0	1	1	1	0
LEBSOCK/TUN18//LEBSOCK	D1133_T18XLE	0.378472	1	0	0	0	1	0	0	1	0	0	0	1	-	0	1	0	1	0	0	0	0	0	0	0	1	1	1	1	1	0	0	1	1	0	1	0	0	1	0	1	0	0	0	1	1	1	0
LEBSOCK/TUN18//LEBSOCK	D1134_T18XLE	0.404167	-	1	0	1	1	-	0	0	0	0	0	1	0	0	1	0	1	1	0	1	0	0	0	1	1	1	0	1	-	0	0	0	1	0	1	0	0	0	0	1	0	1	0	1	1	1	0
LEBSOCK/TUN18//LEBSOCK	D1135_T18XLE	0.182044	1	1	0	-	0	1	0	0	1	-	0	0	-	0	1	0	1	1	1	0	1	0	0	-	0	1	0	1	-	0	0	0	1	0	1	1	0	1	1	1	0	1	0	1	1	1	0
LEBSOCK/TUN18//LEBSOCK	D1136_T18XLE	0.453704	1	1	0	0	1	0	0	0	1	-	0	1	0	0	1	0	1	1	0	0	1	0	0	0	1	1	1	0	0	0	0	0	1	0	1	0	0	1	0	1	0	1	0	1	1	1	0
LEBSOCK/TUN18//LEBSOCK	D1137_T18XLE	0.289683	-	1	-	1	1	-	0	0	1	0	0	-	0	0	1	0	1	-	0	1	0	0	0	0	-	1	1	1	-	0	0	-	1	0	1	1	0	-	0	-	0	0	0	1	1	1	1
LEBSOCK/TUN18//LEBSOCK	D1138_T18XLE	0.271991	1	1	0	1	1	-	0	0	0	0	0	1	1	0	1	0	1	1	0	1	0	0	0	0	1	1	0	0	0	0	0	0	1	0	1	0	0	-	1	1	0	1	0	1	1	1	0
LEBSOCK/TUN18//LEBSOCK	D1139_T18XLE	0.462037	1	1	0	0	1	0	0	0	1	0	0	1	-	0	1	0	1	-	0	0	0	0	0	0	1	1	1	1	1	0	0	0	1	0	1	0	0	1	0	1	0	1	0	1	1	1	0
MAIER/TUN18//MAIER	D1140_T18XMA	0.363095	1	1	0	0	1	1	0	0	1	0	0	0	1	0	1	0	0	1	0	0	0	0	0	0	-	1	1	1	1	0	1	0	1	0	1	1	0	0	0	1	0	-	0	1	1	1	1
MAIER/TUN18//MAIER	D1141_T18XMA	0.262897	1	1	0	0	1	1	0	0	1	0	0	0	1	0	1	0	0	-	0	1	0	0	0	0	0	1	1	1	1	0	0	1	1	0	1	1	0	0	0	1	0	0	0	1	1	1	1
MAIER/TUN18//MAIER	D1142_T18XMA	0.201389	1	1	0	0	-	1	0	0	0	0	0	0	0	1	1	0	1	-	0	0	0	0	0	0	0	1	1	1	-	-	0	0	1	0	1	1	0	0	0	1	0	1	0	1	1	1	-
MAIER/TUN18//MAIER	D1143_T18XMA	0.247685	1	1	0	0	1	-	0	0	1	-	0	0	0	1	1	0	0	0	0	0	1	0	0	0	0	1	0	1	1	0	0	0	1	0	1	1	0	1	1	1	0	1	1	1	1	1	1
MAIER/TUN18//MAIER	D1144_T18XMA	0.268122	1	0	1	0	1	1	0	1	1	0	0	0	1	1	-	0	0	0	0	0	1	0	0	-	0	1	1	1	1	0	0	1	1	0	1	1	0	0	1	1	0	0	0	1	1	1	0
MAIER/TUN18//MAIER	D1145_T18XMA	0.268452	1	0	1	0	1	1	0	-	0	0	0	0	-	0	1	0	0	0	0	0	0	0	0	1	0	1	1	1	1	0	0	0	1	0	1	1	0	1	1	1	0	1	0	1	1	1	1
MAIER/TUN18//MAIER	D1146_T18XMA	0.394676	1	0	0	0	1	-	0	1	0	0	0	0	1	1	1	0	0	-	0	1	0	0	0	0	0	1	1	1	1	0	0	0	1	0	1	1	0	1	0	1	0	1	0	1	1	1	1
MAIER/TUN18//MAIER	D1147_T18XMA	0.141766	1	1	0	0	1	-	0	0	1	0	0	0	-	1	1	0	0	-	0	0	0	0	0	0	0	1	1	1	1	0	0	0	1	0	1	1	0	0	1	1	0	1	0	1	1	1	1
MAIER/TUN18//MAIER	D1148_T18XMA	0.104563	1	1	1	0	1	1	0	0	1	0	0	0	0	0	1	0	0	-	1	0	0	0	0	0	0	1	1	1	1	0	0	1	1	0	1	1	0	0	0	1	0	0	0	1	1	1	0
MAIER/TUN18//MAIER	D1149_T18XMA	0.324405	1	1	1	0	1	1	0	0	1	0	0	0	-	1	1	0	0	-	0	1	1	0	0	0	0	1	1	1	-	-	0	-	1	0	1	1	0	1	1	1	0	0	0	1	1	1	1
MAIER/TUN18//MAIER	D1150_T18XMA	0.305754	1	1	0	1	1	1	0	0	1	0	0	0	1	0	1	0	0	0	0	1	0	0	0	0	0	1	0	-	1	0	0	0	1	0	1	1	0	0	1	1	0	1	0	1	1	1	0
MAIER/TUN18//MAIER	D1151_T18XMA	0.419974	1	1	0	1	1	1	0	0	1	0	0	-	1	0	1	0	0	-	0	1	1	0	0	0	0	1	1	1	1	0	0	1	1	0	1	1	0	0	1	1	0	0	0	1	1	1	1
MAIER/TUN18//MAIER	D1152_T18XMA	0.26422	1	1	0	0	1	1	0	0	0	0	0	0	0	1	1	0	0	-	0	0	0	0	0	0	0	1	0	1	1	0	0	1	1	0	1	1	0	1	1	1	0	0	0	1	1	1	1
MAIER/TUN18//MAIER	D1153_T18XMA	0.330853	1	0	1	0	1	1	0	1	0	0	0	0	-	0	1	0	0	-	0	0	1	0	0	0	0	1	0	1	1	0	0	1	1	0	1	1	0	1	0	1	0	0	0	1	1	1	0
MAIER/TUN18//MAIER	D1154_T18XMA	0.504216	1	1	1	0	1	1	0	0	1	0	0	0	0	1	1	0	0	0	0	1	0	0	0	-	0	1	1	1	-	0	0	1	1	0	1	1	0	1	1	1	0	0	0	1	1	1	0
MAIER/TUN18//MAIER	D1155_T18XMA	0.094246	1	1	0	0	1	1	0	0	1	1	0	0	0	1	1	0	0	0	0	0	1	0	0	0	0	1	1	1	1	0	0	0	1	0	1	1	0	1	1	1	0	1	1	1	1	1	0
MAIER/TUN18//MAIER	D1156_T18XMA	0.464782	1	1	0	0	1	-	0	0	1	1	0	0	0	1	1	0	0	0	0	0	0	0	0	0	0	1	1	1	1	0	0	0	1	0	1	1	0	1	0	1	0	1	1	1	1	1	-
MAIER/TUN18//MAIER	D1157_T18XMA	0.133929	1	1	0	0	1	1	0	0	1	0	0	-	1	1	1	0	0	0	0	0	1	0	0	0	0	1	0	1	1	0	0	0	1	0	1	1	0	1	1	1	0	1	0	1	1	1	1
MAIER/TUN18//MAIER	D1158_T18XMA	0.285317	1	1	0	-	1	1	0	0	1	0	0	0	1	1	1	0	0	1	0	0	0	0	0	0	0	1	0	1	1	0	0	1	1	0	1	1	0	0	1	1	0	0	0	1	1	1	0
BEN/TUN7//BEN	D5970_T7XBE	0.221858	1	1	0	0	0	0	0	1	0	1	0	1	0	1	1	0	0	0	1	0	1	0	0	1	0	1	1	1	1	1	0	0	1	0	1	1	0	1	0	1	1	1	0	1	1	1	0
BEN/TUN7//BEN	D5971_T7XBE	0.284888	1	1	0	0	1	0	0	1	1	1	0	0	0	1	1	0	0	0	1	0	1	1	0	1	1	1	0	1	1	0	0	0	1	1	1	0	0	1	1	1	0	1	0	1	1	1	1
BEN/TUN7//BEN	D5972_T7XBE	0.456019	1	1	0	0	1	0	0	-	1	1	0	0	0	1	1	0	0	1	1	0	1	0	0	1	0	1	0	1	1	1	0	0	1	0	1	1	0	1	1	0	0	1	0	0	1	1	1
BEN/TUN7//BEN	D5973_T7XBE	0.290675	1	1	0	0	1	0	0	1	1	1	0	0	0	1	1	0	0	1	1	0	1	0	0	1	0	0	0	1	1	1	0	0	1	1	0	1	0	1	0	0	-	1	0	0	1	1	1
BEN/TUN7//BEN	D5974_T7XBE	0.30506	0	1	0	0	1	0	0	-	1	1	0	0	0	1	1	0	0	0	1	0	1	1	0	1	-	1	0	1	1	-	0	0	1	1	1	1	0	1	1	1	0	1	0	1	1	1	1
BEN/TUN7//BEN	D5975_T7XBE	0.416667	1	1	0	1	0	0	0	1	0	1	0	1	1	1	1	0	0	0	1	1	1	0	0	1	1	1	0	-	1	0	0	0	1	1	1	0	0	1	0	1	0	1	0	1	1	1	0
BEN/TUN7//BEN	D5976_T7XBE	0.46875	1	0	0	0	1	0	0	1	1	1	0	1	0	-	1	0	0	0	1	0	0	0	0	1	1	1	0	1	1	1	0	0	1	0	1	0	0	1	0	0	1	-	0	1	1	1	0
BEN/TUN7//BEN	D5977_T7XBE	0.591766	1	-	0	0	1	0	0	1	1	1	0	1	0	1	1	0	0	0	1	0	1	1	0	1	0	0	1	1	1	-	0	0	1	0	0	1	0	1	0	-	1	1	0	1	1	1	0
BEN/TUN7//BEN	D5978_T7XBE	0.123016	0	1	0	0	0	0	0	1	0	1	0	-	0	1	0	0	0	0	1	0	1	0	0	1	1	0	0	1	1	0	0	0	1	1	0	0	0	1	1	0	0	1	0	1	1	1	0
BEN/TUN7//BEN	D5979_T7XBE	0.189445	1	0	0	0	1	0	0	1	1	1	0	1	0	1	0	1	0	1	1	0	0	0	0	1	1	0	0	1	1	1	0	0	1	1	0	0	0	1	-	-	0	1	0	0	1	1	0
BEN/TUN7//BEN	D5980_T7XBE	0.125066	1	-	0	0	-	0	0	1	-	-	0	1	1	1	1	0	0	-	1	0	1	0	0	1	1	1	1	1	1	1	-	0	1	-	1	0	0	1	1	0	1	-	0	1	1	1	0
BEN/TUN7//BEN	D5981_T7XBE	0.0851521	0	0	0	0	0	0	0	1	1	-	0	0	0	0	1	0	0	0	1	0	1	0	0	1	0	1	0	1	1	0	0	0	1	1	1	1	0	1	0	-	0	1	0	1	1	1	1
BEN/TUN7//BEN	D5982_T7XBE	0.43588	0	0	0	0	1	0	0	1	1	1	0	0	0	0	1	0	0	0	1	1	1	0	0	1	1	1	0	1	1	1	0	0	1	1	1	0	0	1	1	0	0	1	0	1	1	1	0
BEN/TUN7//BEN	D5983_T7XBE	0.323661	1	0	0	0	1	0	0	1	0	1	0	0	1	1	0	0	0	0	1	0	1	0	0	1	1	1	0	1	1	1	0	0	1	1	1	0	0	1	1	1	0	1	0	1	1	1	0
BEN/TUN7//BEN	D5984_T7XBE	0.412103	1	1	0	0	0	0	0	1	1	1	0	1	0	1	1	0	0	1	1	0	1	0	0	1	1	1	0	1	1	0	1	0	1	0	1	0	0	1	1	1	0	1	0	0	1	1	0
BEN/TUN7//BEN	D5985_T7XBE	0.25	0	1	0	0	1	0	0	1	1	1	0	1	1	0	0	0	0	0	1	0	0	0	0	1	1	0	0	1	1	0	0	0	1	1	0	0	0	1	1	1	0	1	0	1	1	1	0
BEN/TUN7//BEN	D5986_T7XBE	0.204365	1	0	0	0	0	0	0	1	-	1	0	0	0	1	0	1	0	0	1	0	0	0	0	-	1	1	0	1	1	1	0	0	1	1	-	0	0	1	1	1	0	1	0	1	1	1	0
BEN/TUN7//BEN	D5987_T7XBE	0.203638	1	0	0	0	0	0	0	1	0	1	0	1	1	1	0	0	0	0	1	0	1	0	0	-	1	0	0	1	1	0	0	0	1	1	0	0	0	1	1	1	0	1	0	1	1	1	0
BEN/TUN7//BEN	D5988_T7XBE	0.228671	1	1	0	0	0	0	0	1	0	1	0	1	-	0	0	0	0	0	1	0	1	0	0	-	1	1	0	1	1	1	0	0	1	1	1	0	0	1	1	0	0	1	0	1	1	1	1
BEN/TUN7//BEN	D5989_T7XBE	0.266204	0	0	0	0	0	0	0	1	0	1	0	1	0	0	1	0	0	0	1	0	1	0	0	-	1	0	0	1	1	-	0	0	1	1	0	0	0	1	0	0	0	1	0	1	1	1	0
BEN/TUN7//BEN	D5990_T7XBE	0.404514	1	1	0	0	1	0	0	1	1	1	0	0	-	1	1	0	0	1	1	1	0	1	0	1	1	1	1	1	1	1	1	0	1	0	1	0	0	1	0	1	1	1	0	0	1	1	1
BEN/TUN7//BEN	D5991_T7XBE	0.139648	1	1	0	1	1	0	0	1	1	1	0	0	1	1	0	0	0	0	1	0	0	0	0	-	1	1	1	1	1	1	0	0	1	-	1	0	0	1	1	0	1	1	0	1	1	1	0
BEN/TUN7//BEN	D5992_T7XBE	0.238095	1	1	0	0	1	0	0	1	1	1	0	0	1	-	1	0	-	1	1	0	1	0	0	1	1	1	0	1	1	1	0	0	1	1	1	0	0	1	0	1	0	1	0	0	1	1	-
BEN/TUN7//BEN	D5993_T7XBE	0.181448	0	0	0	0	1	0	0	1	0	1	0	0	0	-	0	0	0	0	1	0	1	0	0	1	1	1	0	1	1	0	0	0	1	1	1	0	0	1	1	1	0	1	0	1	1	1	0
BEN/TUN7//BEN	D5994_T7XBE	0.414683	1	1	0	0	1	0	0	1	1	1	0	1	0	1	-	1	0	0	1	1	0	-	0	-	0	1	0	1	1	1	1	0	-	0	1	-	-	1	1	-	1	-	0	1	1	1	1
BEN/TUN7//BEN	D5995_T7XBE	0.232143	1	1	0	0	0	0	0	1	1	1	0	0	-	1	1	0	0	0	1	1	0	0	0	1	0	0	1	1	1	1	0	0	1	0	0	1	0	1	1	1	1	1	0	1	1	1	1
BEN/TUN7//BEN	D5996_T7XBE	0.285417	1	0	0	0	0	0	0	1	0	1	0	1	1	0	0	0	0	0	1	0	1	0	0	1	1	1	0	1	1	0	0	0	1	1	1	0	0	1	0	0	0	-	0	1	1	1	1
BEN/TUN7//BEN	D5997_T7XBE	0.504167	1	1	0	0	0	0	0	1	1	1	0	1	1	-	1	1	1	0	1	0	1	1	0	1	0	0	1	1	1	0	0	0	1	1	0	1	0	1	0	1	0	1	0	1	1	1	0
BEN/TUN7//BEN	D5998_T7XBE	0.15873	1	-	0	0	1	0	0	1	0	1	0	1	0	-	1	0	0	1	1	0	1	0	0	-	1	0	1	1	1	1	1	0	1	1	0	0	0	1	1	-	1	1	0	0	1	1	0
BEN/TUN7//BEN	D5999_T7XBE	0.197685	0	1	0	0	0	0	0	1	0	1	0	1	-	1	1	1	0	-	1	0	1	0	0	1	0	1	1	1	1	1	0	0	1	1	1	1	0	1	0	1	0	1	0	0	1	1	1
[truncated: 490 more columns]
